# Supplementary material for: Temporal colonization and metabolic regulation of the gut microbiome in neonatal oxen at single nucleotide resolution
Source: ISME J. 2024 Jan 10;18(1):wrad022. doi: 10.1093/ismejo/wrad022 (PMC10833086; doi:10.1093/ismejo/wrad022)
Supplement: SupTables_wrad022 [file suptables_wrad022.xlsx]

## Sheet: Index
Index	Table name
Table S1	Composition and nutritional level of the starter.
Table S2	Quality characteristics of the 3,931 reconstructed microbial genomes.
Table S3	Taxonomic classification of the 472 representative species-level genomes.
Table S4	Genomic annotation of the 397 newly reported species-level MAGs.
Table S5	Within-calf genomic dissimilarity of MAGs at different time intervals.
Table S6	Genes with SNVs displaying significant temporal differences in F86_56.11.
Table S7	Genomic differences of individual MAGs between groups.
Table S8	Annotation of the 16,497 genes with differential SNVs between groups across different time points.
Table S9	Microbial pathway (COG) enrichments based on genes with differential SNVs.
Table S10	Association between SNVs and plasma metabolites in newborn calves.
Table S11	Summary of phenotypes collected in this study.
Table S12	Correlation between plasma metabolites and phenotypes of newborn calves.
Table S13	Metabolites associated with MAGs affected by RMT also associated with phenotype of newborn calves.

## Sheet: TableS1
Ingredients1	%DM	Chemical composition2	DM basis
Ground corn	42.16	ME, MJ/kg of DM	9.68
Soybean meal	20.29	Crude protein	20.7
Cottonseed meal	5.02	Neutral detergent fiber	21.8
Soybean hull	9.13	NFC	43.6
Wheat bran	4.96	Ca	1.61
DDGS	4.96	P	0.71
Corn germ meal	9.03
Limestone	2.23
Ca(H2PO4)2	1.12
Premix	1.12
Total	100
1DDGS = distillers dried grains with solubles; The premix provided the following per kg of the dietary dry matter: Ca 1.90 g, P 0.84 g, Mg 1.06 g, Mn 14.56 mg, Zn 51.52 mg, Fe 8.72 mg, Cu 8.40 mg, Co 0.11 mg, I 0.45 mg, Se 0.11 mg, Vitamin A 616 IU, Vitamin D 61.6 IU, Vitamin E 16.8 IU.
2ME = metabolizable energy; NFC = 100 - %ash - %crude protein - %ether extract - %neutral detergent fiber.

## Sheet: TableS2
MAG_id	marker_lineage	Genomes	Genome_Size	Completeness	Contamination	Scaffolds	N50 (scaffolds)	Contigs	Predicted_Genes	GC	GC std	Markers	Marker_Sets	0	1	2	3	4	5+
F39_15.36	k__Bacteria	5449	2994697	92.6332	7.2884	101	41271	101	2489	0.430003	0.018845	104	58	8	73	23	0	0	0
F39_15.51	o__Clostridiales	172	1161863	58.1633	0.226757	23	75981	23	1108	0.576893	0.0182523	261	147	90	170	1	0	0	0
F39_15.29	p__Bacteroidetes	350	2133124	94.2857	0.952381	50	60633	50	1764	0.475063	0.0107259	316	210	14	299	3	0	0	0
F39_15.37	o__Bacteroidales	213	2150960	76.2471	2.07547	542	4620	542	2035	0.565131	0.0354335	406	265	127	271	8	0	0	0
F39_15.39	o__Bacteroidales	160	1904058	72.754	0.371747	24	172119	24	1618	0.452173	0.0124628	492	269	116	375	1	0	0	0
F39_15.23	o__Clostridiales	172	1935416	88.5906	0	42	72917	42	1887	0.610915	0.014725	263	149	24	239	0	0	0	0
F39_15.43	o__Bacteroidales	160	2134226	92.2739	0	33	75472	33	1668	0.542257	0.0140499	492	269	45	447	0	0	0	0
F39_15.44	k__Bacteria	131	2105526	96.3612	1.54987	149	24301	149	2211	0.342551	0.0149868	177	106	9	161	7	0	0	0
F39_15.45	o__Bacteroidales	92	2313497	88.8117	2.03704	155	21918	155	1850	0.516762	0.024008	487	270	67	413	7	0	0	0
F39_15.28	o__Clostridiales	172	1940189	94.0193	2.04082	130	20921	130	1857	0.588992	0.0231169	261	147	32	227	1	1	0	0
F39_15.26	p__Actinobacteria	31	2187285	95.5165	1.28008	255	12177	255	2074	0.653971	0.0264407	211	124	9	198	4	0	0	0
F39_15.3	o__Clostridiales	172	2303356	71.362	0.680272	619	4139	619	2572	0.598025	0.0314105	261	147	92	168	1	0	0	0
F39_15.58	o__Selenomonadales	64	2155006	97.006	0.898204	39	88122	39	2034	0.475191	0.0143865	334	167	42	289	3	0	0	0
F39_15.32	o__Bacteroidales	198	2478970	63.2051	0	51	88940	51	2007	0.424542	0.0175909	427	260	167	260	0	0	0	0
F39_15.6	f__Lachnospiraceae	33	2523109	94.7368	0.584795	82	49117	82	2536	0.41487	0.0205568	333	171	13	319	1	0	0	0
F39_15.24	o__Bacteroidales	160	2315788	63.4944	2.26766	62	49002	62	1851	0.424437	0.0173651	492	269	154	326	12	0	0	0
F39_15.33	c__Deltaproteobacteria	61	2631157	97.929	0.591716	68	59209	68	2238	0.636962	0.018512	284	169	4	279	1	0	0	0
F39_35.21	k__Bacteria	5449	584236	52.2807	3.0303	214	2823	214	758	0.347117	0.0142235	103	57	42	42	19	0	0	0
F39_15.57	g__Prevotella	55	2628888	90.7282	2.13964	328	10766	328	2223	0.534447	0.0301046	567	296	92	467	8	0	0	0
F39_15.9	o__Clostridiales	172	1299720	61.6213	0	30	80731	30	1218	0.589701	0.0137598	261	147	118	143	0	0	0	0
F39_15.30	g__Prevotella	55	3023863	90.2027	0.506757	137	32383	137	2456	0.507903	0.0266309	567	296	43	521	3	0	0	0
F39_35.20	k__Bacteria	5449	2926686	87.069	3.9185	54	97617	54	2381	0.592557	0.0202019	104	58	10	75	19	0	0	0
F39_15.11	g__Prevotella	55	3432758	94.6791	1.68919	243	24341	243	3018	0.452399	0.0256339	567	296	35	524	8	0	0	0
F39_15.12	o__Bacteroidales	160	2879417	86.2272	1.30597	108	35231	108	2465	0.462562	0.0185926	491	268	103	382	6	0	0	0
F39_35.2	k__Bacteria	901	1593400	86.4103	0.854701	141	16351	141	1591	0.33216	0.0113952	171	117	19	151	1	0	0	0
F39_15.56	g__Prevotella	55	3591069	91.3752	5.05952	197	24498	197	2760	0.553971	0.0282687	567	296	49	500	8	10	0	0
F39_35.22	p__Bacteroidetes	350	1506376	58.2804	1.5873	488	3239	488	1599	0.493002	0.0201537	316	210	140	172	4	0	0	0
F39_35.49	k__Bacteria	2921	1240828	69.9931	3.04659	346	3995	346	1509	0.463794	0.0230896	152	93	62	83	7	0	0	0
F39_35.55	k__Bacteria	5449	1314448	54.237	5.35714	393	3848	393	1481	0.598139	0.0226741	102	56	62	37	3	0	0	0
F39_35.25	p__Bacteroidetes	350	2290277	90.9524	5.71429	67	54968	67	1932	0.474378	0.0150912	316	210	23	278	15	0	0	0
F39_35.3	o__Clostridiales	172	1784608	81.1623	0.671141	426	4987	426	2057	0.490453	0.0394142	263	149	54	208	1	0	0	0
F39_35.40	k__Bacteria	131	2005253	98.0952	0.714286	122	25642	122	2137	0.325755	0.0186358	176	105	2	171	3	0	0	0
F39_35.10	o__Clostridiales	172	2426696	93.9597	0	67	54468	67	2262	0.444816	0.0150116	263	149	14	249	0	0	0	0
F39_35.11	k__Bacteria	434	2277641	77.4194	0	53	76609	53	1949	0.402512	0.0176184	278	186	68	210	0	0	0	0
F39_35.12	p__Bacteroidetes	350	2710709	92.1955	0.507479	62	83695	62	2210	0.594269	0.0217147	314	208	40	272	2	0	0	0
F39_35.50	p__Actinobacteria	31	1356534	58.0645	0	15	301384	15	1177	0.571734	0.0115889	211	124	64	147	0	0	0	0
F39_15.15	o__Bacteroidales	163	4391388	88.5912	6.61312	246	34176	246	3850	0.416765	0.0242237	486	266	86	365	35	0	0	0
F39_35.5	o__Clostridiales	172	1874777	93.4449	1.34228	308	7411	308	1946	0.489994	0.0312826	263	149	26	235	2	0	0	0
F39_15.40	o__Bacteroidales	160	5004358	93.6029	6.56753	353	22291	353	4412	0.460522	0.0387618	492	269	67	397	28	0	0	0
F39_35.64	o__Clostridiales	172	1542420	81.9911	0.33557	332	5830	332	1659	0.403051	0.0185458	263	149	44	218	1	0	0	0
F39_35.58	k__Bacteria	2993	2297598	92.0455	2.27273	55	73688	55	2159	0.430688	0.014452	142	88	7	133	2	0	0	0
F39_35.45	g__Prevotella	55	3188101	97.2128	0.788288	156	31483	156	2689	0.455035	0.0215389	567	296	12	551	4	0	0	0
F39_35.42	o__Bacteroidales	160	2813918	87.6306	0.808458	108	42610	108	2353	0.465299	0.0257095	491	268	90	398	3	0	0	0
F39_35.62	p__Actinobacteria	31	2255151	100	0	47	103589	47	1983	0.651021	0.0201527	211	124	0	211	0	0	0	0
F39_35.56	o__Clostridiales	172	2566171	93.1973	0	197	17990	197	2510	0.593548	0.0248177	261	147	44	217	0	0	0	0
F39_35.57	o__Bacteroidales	213	2187195	84.717	1.13208	53	65674	53	1874	0.506366	0.0195564	406	265	63	338	5	0	0	0
F39_35.37	f__Lachnospiraceae	57	3369673	97.4879	1.01449	126	42952	126	3149	0.437938	0.0143173	420	207	21	394	5	0	0	0
F39_35.65	o__Clostridiales	172	1774569	80.2198	1.34228	299	7998	299	1898	0.58879	0.0298036	263	149	83	178	2	0	0	0
F39_35.6	o__Bacteroidales	198	2406808	62.8205	0.769231	77	56265	77	1923	0.420156	0.0269799	427	260	163	258	6	0	0	0
F39_35.78	k__Bacteria	2921	1757630	96.7742	0.0977517	82	32919	82	1771	0.46513	0.0257951	152	93	4	147	1	0	0	0
F39_35.59	g__Prevotella	55	2824927	93.262	1.12613	129	32611	129	2211	0.534166	0.0280098	567	296	47	516	4	0	0	0
F39_35.66	o__Bacteroidales	213	2655883	94.5283	0.880503	137	31248	137	2211	0.479543	0.023101	406	265	17	386	3	0	0	0
F39_35.46	o__Bacteroidales	160	3508465	89.7948	0.39801	121	53059	121	2873	0.44369	0.0254431	491	268	57	431	3	0	0	0
F39_35.75	p__Bacteroidetes	350	2082045	87.381	0.026455	49	68165	49	1677	0.491974	0.0174527	316	210	32	283	1	0	0	0
F39_35.82	k__Bacteria	174	1515638	95.5056	1.68539	34	66757	34	1553	0.29874	0.0176696	149	89	4	143	2	0	0	0
F39_35.70	k__Bacteria	434	2091920	88.2258	0.537634	275	9580	275	1807	0.488094	0.0229749	278	186	26	251	1	0	0	0
F39_35.85	k__Bacteria	901	1384190	62.7635	4.70085	503	2823	503	1660	0.418555	0.0227848	171	117	61	104	6	0	0	0
F39_35.88	o__Clostridiales	172	1255504	65.7411	1.45414	104	19079	104	1188	0.262734	0.0119448	263	149	97	162	4	0	0	0
F39_35.91	o__Clostridiales	304	794409	72.7273	0	9	522582	9	713	0.444676	0.012152	250	143	83	167	0	0	0	0
F39_35.94	k__Bacteria	5449	2924236	52.5862	3.44828	416	9682	416	2685	0.477179	0.025637	104	58	70	32	2	0	0	0
F39_35.63	o__Bacteroidales	160	3102196	95.7048	3.17164	70	72682	70	2684	0.413706	0.0157643	491	268	61	417	13	0	0	0
F39_56.12	k__Bacteria	5449	3262748	81.7241	8.62069	67	88903	67	2825	0.413071	0.020804	104	58	47	51	6	0	0	0
F39_35.86	o__Bacteroidales	160	2104326	90.6413	0.743494	92	32501	92	1642	0.545634	0.016842	492	269	50	440	2	0	0	0
F39_56.11	k__Bacteria	5449	3294194	91.2281	7.17703	644	6650	644	3653	0.411567	0.0208445	103	57	6	73	23	1	0	0
F39_56.1	o__Clostridiales	172	1329299	91.387	1.2514	224	8144	224	1402	0.372526	0.0195015	263	149	18	241	4	0	0	0
F39_35.73	o__Clostridiales	155	2824356	92.297	2.41326	220	20993	220	2849	0.413764	0.021214	274	157	15	252	7	0	0	0
F39_35.51	k__Bacteria	434	4403962	96.2366	0	155	42396	155	3619	0.421998	0.0238199	278	186	9	269	0	0	0	0
F39_56.16	k__Bacteria	2921	1139181	82.0894	0	227	6407	227	1293	0.415785	0.0215588	152	93	54	98	0	0	0	0
F39_35.90	o__Bacteroidales	160	1940878	90.3005	1.33829	128	24009	128	1590	0.548962	0.0167375	492	269	45	439	6	2	0	0
F39_56.17	k__Bacteria	5449	2214427	81.0345	6.89655	216	13452	216	1838	0.475839	0.0221801	104	58	13	74	17	0	0	0
F39_56.2	k__Bacteria	2993	1618586	96.6292	0	90	24511	90	1537	0.542361	0.0129072	143	89	3	140	0	0	0	0
F39_35.95	o__Bacteroidales	160	1913053	79.8172	0	116	23111	116	1607	0.451615	0.0186805	492	269	90	402	0	0	0	0
F39_35.76	g__Prevotella	55	3210865	95.4392	2.07395	251	19304	251	2628	0.509938	0.0291361	567	296	23	534	10	0	0	0
F39_56.30	k__Bacteria	5449	862845	52.6316	0.877193	278	3334	278	988	0.522008	0.0245786	103	57	68	34	1	0	0	0
F39_56.13	p__Bacteroidetes	350	2220325	93.8095	0.899471	53	66003	53	1860	0.47267	0.0141586	316	210	14	298	4	0	0	0
F39_35.80	g__Prevotella	55	2900462	94.3037	0	116	41776	116	2239	0.53159	0.0240229	567	296	65	502	0	0	0	0
F39_56.20	k__Bacteria	901	1479893	83.6657	3.01994	290	6773	290	1587	0.300843	0.021102	171	117	39	127	5	0	0	0
F39_56.10	o__Clostridiales	172	1626709	78.5235	0	26	144360	26	1488	0.41894	0.0166734	263	149	48	215	0	0	0	0
F39_35.67	o__Bacteroidales	198	3728810	91.317	3.75	268	22412	268	3106	0.456211	0.0240794	427	260	63	345	19	0	0	0
F39_56.29	k__Bacteria	2921	1708309	97.8495	0	68	34890	68	1696	0.468102	0.0189167	152	93	3	149	0	0	0	0
F39_56.21	o__Clostridiales	172	1843006	96.1969	0.0419463	53	67367	53	1699	0.460149	0.0175062	263	149	8	254	0	1	0	0
F39_56.33	k__Bacteria	2921	1451385	87.1044	6.81004	314	6089	314	1672	0.476924	0.0269714	152	93	23	122	7	0	0	0
F39_56.25	p__Bacteroidetes	350	2241551	90.5873	0.47619	179	19378	179	1885	0.496611	0.0172298	316	210	64	251	1	0	0	0
F39_56.35	k__Bacteria	901	2493951	82.906	9.11681	360	9486	360	2789	0.309767	0.0170345	171	117	21	138	10	1	1	0
F39_56.23	o__Bacteroidales	92	2410685	68.8099	2.87037	138	25106	138	1933	0.492267	0.019402	487	270	171	305	11	0	0	0
F39_56.36	k__Bacteria	131	1245597	68.5595	0.453515	399	3218	399	1501	0.481734	0.0178984	176	105	67	107	2	0	0	0
F39_56.46	o__Clostridiales	172	2565354	96.6443	0.838926	126	36061	126	2442	0.387416	0.022368	263	149	11	250	2	0	0	0
F39_56.54	c__Clostridia	387	1387601	94.3548	0.806452	101	19286	101	1304	0.52259	0.0235618	223	124	11	211	1	0	0	0
F39_56.52	k__Bacteria	901	1523457	70.4084	5.28361	154	12667	154	1540	0.338302	0.0144454	171	117	54	109	8	0	0	0
F39_56.57	k__Bacteria	2921	1579768	95.6989	0	48	46690	48	1529	0.389746	0.0188256	152	93	5	147	0	0	0	0
F39_56.40	o__Bacteroidales	160	2117118	90.1817	0	250	11471	250	1683	0.547089	0.0243245	492	269	61	431	0	0	0	0
F39_56.61	k__Bacteria	5449	1976885	62.7429	1.72414	335	7413	335	1688	0.49888	0.0239114	104	58	58	44	2	0	0	0
F39_56.34	o__Bacteroidales	160	2768918	93.5564	0.929368	83	59141	83	2129	0.548678	0.0236474	492	269	53	436	3	0	0	0
F39_56.27	p__Proteobacteria	1487	2159740	95.6522	0.621118	133	28622	133	1957	0.629455	0.0195929	256	161	25	230	1	0	0	0
F39_56.43	k__Bacteria	2993	2100000	88.0682	3.97727	340	7979	340	2212	0.433309	0.018611	142	88	12	126	4	0	0	0
F39_56.59	k__Bacteria	901	2030955	85.4701	3.01994	158	21255	158	2138	0.355631	0.0114681	171	117	28	138	5	0	0	0
F39_56.15	k__Bacteria	434	3457973	91.129	4.7043	141	55437	141	3196	0.394762	0.0250508	278	186	34	233	11	0	0	0
F39_56.56	p__Bacteroidetes	350	1654637	63.0609	0.480769	27	97583	27	1444	0.537884	0.024655	314	208	122	191	1	0	0	0
F39_56.60	o__Clostridiales	172	1061276	74.6141	0.223714	322	3503	322	1205	0.413466	0.0224517	263	149	74	188	1	0	0	0
F39_56.48	o__Bacteroidales	213	1908274	72.2642	1.13208	44	67324	44	1584	0.511667	0.0136587	406	265	117	284	5	0	0	0
F39_56.47	p__Bacteroidetes	350	2794232	94.7115	0.507479	105	47681	105	2312	0.597166	0.023015	314	208	12	300	2	0	0	0
F39_56.87	k__Bacteria	5449	1173904	55.8464	1.72414	392	3184	392	1401	0.384965	0.0204351	103	58	61	40	2	0	0	0
F39_56.68	o__Clostridiales	155	2045606	74.9928	0.632911	388	6599	388	1927	0.452814	0.0182983	278	158	97	180	1	0	0	0
F39_56.63	f__Lachnospiraceae	57	2596694	95.5405	2.99517	199	19205	199	2490	0.471648	0.0177519	420	207	42	370	8	0	0	0
F39_56.41	o__Bacteroidales	160	3175054	70.5027	5.52861	812	4538	812	3246	0.431475	0.0293806	491	268	183	288	20	0	0	0
F39_56.81	p__Bacteroidetes	350	1570268	89.1323	0.47619	114	20771	114	1390	0.489509	0.0173295	316	210	36	279	1	0	0	0
F39_56.72	g__Prevotella	65	1966853	59.7024	3.55159	56	46174	56	1579	0.543582	0.0234059	530	280	212	292	26	0	0	0
F39_56.67	o__Clostridiales	172	1979137	93.2511	3.06122	245	10821	245	1948	0.591258	0.0209077	261	147	46	211	3	1	0	0
F39_56.6	o__Bacteroidales	198	3478330	94.8077	0.452489	142	40425	142	2896	0.421986	0.0218631	427	260	17	406	4	0	0	0
F39_56.71	o__Clostridiales	172	1840364	82.7936	1.67785	424	5245	424	1954	0.461904	0.0266302	263	149	45	215	3	0	0	0
F39_56.8	p__Bacteroidetes	350	3316319	94.5238	0.238095	231	21641	231	2644	0.487378	0.0197789	316	210	37	278	1	0	0	0
F39_56.93	o__Clostridiales	172	2293634	90.1077	3.69128	320	9946	320	2433	0.559691	0.0294843	263	149	49	207	7	0	0	0
F39_56.73	o__Bacteroidales	213	1953065	80.1887	0	46	65970	46	1676	0.5021	0.0190237	406	265	64	342	0	0	0	0
F39_56.92	o__Bacteroidales	160	2060380	88.7092	6.57993	271	9508	271	1783	0.550701	0.021551	492	269	85	380	27	0	0	0
F39_56.89	o__Clostridiales	172	1602402	79.2072	2.27908	346	5439	346	1720	0.431039	0.0198907	263	149	61	195	7	0	0	0
F39_56.49	k__Bacteria	434	4096853	91.362	0.537634	440	12892	440	3499	0.426316	0.024786	278	186	57	220	1	0	0	0
F41_15.18	k__Bacteria	5449	3071112	67.2414	6.89655	94	58343	94	2539	0.409883	0.0240054	104	58	58	42	4	0	0	0
F39_56.96	o__Clostridiales	172	1807613	86.6901	9.217	326	7255	326	1964	0.617259	0.0196881	263	149	62	180	19	2	0	0
F39_56.86	c__Gammaproteobacteria	1164	2489006	98.4314	0.294118	133	34427	133	2228	0.365327	0.0180228	271	170	15	255	1	0	0	0
F39_56.9	g__Prevotella	55	2971772	89.4199	7.7027	161	27377	161	2479	0.430894	0.0215646	567	296	77	456	32	2	0	0
F39_56.78	o__Bacteroidales	160	2918091	89.2537	0.696517	101	42693	101	2435	0.461624	0.0213084	491	268	66	418	6	1	0	0
F41_15.28	k__Bacteria	5449	2609129	75.1724	0	51	67269	51	2165	0.413223	0.014175	104	58	50	54	0	0	0	0
F39_56.95	p__Bacteroidetes	350	2382975	82.3397	4.11325	488	5970	488	2238	0.601	0.0223902	314	208	83	221	10	0	0	0
F41_15.25	k__Bacteria	131	2211521	93.3962	4.71698	394	7916	394	2440	0.342009	0.0229521	177	106	13	159	5	0	0	0
F41_15.37	o__Clostridiales	172	1766973	75.941	2.46085	109	24634	109	1802	0.290964	0.023063	263	149	54	205	3	1	0	0
F41_15.16	p__Proteobacteria	1487	2263062	95.6522	0.621118	209	18065	209	2073	0.629552	0.0220953	256	161	25	230	1	0	0	0
F41_35.10	k__Bacteria	5449	2535426	66.3166	0	729	3796	729	2587	0.463722	0.0282864	104	58	55	49	0	0	0	0
F41_15.17	o__Bacteroidales	160	2920895	89.81	0.743494	100	39881	100	2377	0.431079	0.0162064	492	269	63	427	2	0	0	0
F41_15.20	o__Clostridiales	155	3264105	99.3671	0.949367	165	29961	165	2966	0.432248	0.0129668	278	158	1	275	2	0	0	0
F41_35.18	k__Bacteria	5449	2140247	75.8621	8.27586	112	28427	112	1720	0.491525	0.0203955	104	58	17	58	29	0	0	0
F41_15.7	o__Clostridiales	172	1399998	67.6562	0	56	35837	56	1322	0.594504	0.0229294	261	147	104	157	0	0	0	0
F39_56.75	o__Bacteroidales	160	4156486	93.0896	0.86741	185	37778	185	3528	0.468732	0.0278602	492	269	68	421	3	0	0	0
F41_15.27	f__Lachnospiraceae	33	2141060	98.4405	0.389864	135	21583	135	1965	0.42394	0.0178336	333	171	4	327	2	0	0	0
F39_56.90	o__Bacteroidales	198	3939081	97.2179	3.03846	361	17286	361	3336	0.458807	0.0267144	427	260	13	403	11	0	0	0
F41_15.8	p__Actinobacteria	31	1726564	82.2581	0.806452	62	55954	62	1554	0.601127	0.0150472	211	124	32	178	1	0	0	0
F41_15.36	o__Selenomonadales	64	2215828	98.8024	0.898204	40	78624	40	2092	0.473874	0.0144886	334	167	32	299	3	0	0	0
F41_35.12	o__Bacteroidales	160	2029030	77.215	0.371747	34	127466	34	1726	0.450248	0.0155749	492	269	98	393	1	0	0	0
F41_35.20	k__Bacteria	5449	2047508	63.7931	6.89655	65	40800	65	1663	0.542614	0.0209008	104	58	50	37	17	0	0	0
F41_35.14	p__Bacteroidetes	350	2175439	91.4286	2.46032	40	95089	40	1794	0.474222	0.0103683	316	210	21	287	8	0	0	0
F41_15.39	o__Clostridiales	172	1895880	85.8152	2.43764	283	8794	283	1895	0.590163	0.0245547	261	147	68	188	5	0	0	0
F41_35.27	k__Bacteria	174	1083924	88.0068	5.61798	124	11222	124	1181	0.342412	0.0161662	149	89	16	128	4	1	0	0
F41_35.1	o__Selenomonadales	64	2149096	99.4012	1.49701	76	48930	76	2034	0.475506	0.0236839	334	167	31	298	5	0	0	0
F41_15.26	o__Bacteroidales	160	3709177	90.4089	8.64312	106	54287	106	3158	0.420762	0.0192367	492	269	80	380	31	1	0	0
F41_15.32	p__Firmicutes	100	2117714	94.6203	0.843882	195	16625	195	2120	0.317246	0.0199378	295	158	12	281	2	0	0	0
F41_35.4	k__Bacteria	5449	2042183	64.2633	0	353	6848	353	1608	0.512149	0.0287071	104	58	60	44	0	0	0	0
F41_35.29	k__Bacteria	901	2066932	86.3248	3.08642	78	45797	78	2152	0.303042	0.0141025	171	117	18	149	3	0	1	0
F41_15.15	o__Bacteroidales	198	4554168	97.197	0.641026	174	38794	174	3724	0.451628	0.0260475	427	260	33	391	3	0	0	0
F41_15.13	o__Bacteroidales	160	4942811	88.672	6.50558	100	103405	100	4160	0.431257	0.0349769	492	269	92	375	24	1	0	0
F41_35.19	p__Bacteroidetes	350	1920547	68.8301	1.28205	56	85913	56	1715	0.537395	0.0253559	314	208	107	203	4	0	0	0
F41_35.26	o__Bacteroidales	92	2281487	85.5247	1.11111	155	21904	155	1846	0.51819	0.0218696	487	270	64	420	3	0	0	0
F41_35.28	o__Bacteroidales	160	2387242	97.1066	2.27695	38	92279	38	1870	0.538324	0.0219512	492	269	10	467	15	0	0	0
F41_15.31	o__Bacteroidales	160	4107178	95.1202	7.46269	77	84755	77	3414	0.44377	0.0235846	491	268	39	428	18	6	0	0
F41_35.31	o__Clostridiales	172	1980946	89.7315	3.69128	184	14523	184	2104	0.614268	0.0214302	263	149	64	192	7	0	0	0
F41_35.33	o__Clostridiales	172	1827928	72.1088	3.40136	51	47463	51	1764	0.631769	0.016457	261	147	62	192	7	0	0	0
F41_35.56	k__Bacteria	5449	1855875	55.1724	0	65	44865	65	1613	0.625331	0.0189538	104	58	66	38	0	0	0	0
F41_35.34	c__Deltaproteobacteria	61	2561063	96.3314	2.95858	247	16632	247	2325	0.593757	0.0271534	284	169	9	268	5	2	0	0
F41_35.39	o__Clostridiales	172	1726960	72.248	0.680272	97	30012	97	1694	0.616422	0.0127782	261	147	69	191	1	0	0	0
F41_35.52	k__Bacteria	901	2020836	88.8889	6.0114	29	140665	29	2019	0.329309	0.0156247	171	117	14	142	15	0	0	0
F41_35.16	o__Bacteroidales	160	3255051	84.9254	0.652985	73	62667	73	2695	0.446642	0.0226573	491	268	116	371	4	0	0	0
F41_35.37	o__Selenomonadales	64	1763422	93.6401	0.898204	255	8827	255	1830	0.485977	0.0222988	334	167	54	278	2	0	0	0
F41_35.59	k__Bacteria	5449	1133954	87.7193	5.26316	77	18936	77	1205	0.277375	0.0109877	103	57	9	71	23	0	0	0
F41_35.55	k__Bacteria	901	2191555	89.7436	0.2849	59	74362	59	2185	0.351131	0.0169548	171	117	13	157	1	0	0	0
F41_35.46	o__Clostridiales	172	1975606	94.4169	0.33557	155	22311	155	2033	0.392351	0.0245469	263	149	35	227	1	0	0	0
F41_35.64	o__Clostridiales	304	1323568	52.5641	4.73193	110	16971	110	1350	0.314524	0.0352531	250	143	131	109	9	1	0	0
F41_35.53	o__Clostridiales	172	2738158	90.8163	0.123686	217	19445	217	2652	0.594094	0.0264897	261	147	15	244	2	0	0	0
F41_35.70	k__Bacteria	901	1199856	52.7303	0.42735	359	3673	359	1361	0.351972	0.0191364	171	117	97	73	1	0	0	0
F41_35.66	p__Bacteroidetes	350	2279817	88.254	0.026455	60	67828	60	1893	0.492831	0.0157122	316	210	34	281	1	0	0	0
F41_35.63	o__Bacteroidales	160	2241296	92.1551	0.0619579	174	17938	174	1784	0.542665	0.0263677	492	269	47	444	1	0	0	0
F41_35.41	o__Bacteroidales	198	3597001	94.4056	3.15385	166	32471	166	2982	0.420162	0.0261208	427	260	51	365	11	0	0	0
F41_35.80	o__Clostridiales	172	1132869	50.7316	0.671141	375	3086	375	1390	0.509578	0.0360107	263	149	142	120	1	0	0	0
F41_35.51	g__Prevotella	55	3184760	98.8921	0.337838	89	55498	89	2517	0.527402	0.0281721	567	296	5	561	1	0	0	0
F41_35.68	o__Clostridiales	172	1974948	97.2789	2.91241	102	23876	102	1868	0.591083	0.018786	261	147	5	242	14	0	0	0
F41_35.42	o__Bacteroidales	198	2898784	72.7005	1.66667	233	17293	233	2373	0.468031	0.0173431	427	260	126	293	8	0	0	0
F41_35.77	k__Bacteria	131	1584111	90.9524	2.42857	258	7830	258	1731	0.328439	0.0148139	176	105	12	156	8	0	0	0
F41_35.58	g__Prevotella	55	3119713	96.4245	0.957207	267	17245	267	2676	0.455268	0.0258056	567	296	18	545	4	0	0	0
F41_35.61	c__Gammaproteobacteria	1164	2480706	98.4314	1.47059	89	55477	89	2217	0.367192	0.0147345	271	170	15	253	3	0	0	0
F41_56.12	o__Bacteroidales	92	1655278	61.5998	0	212	10624	212	1264	0.530064	0.0217392	487	270	187	300	0	0	0	0
F41_56.14	o__Clostridiales	172	2224881	94.035	2.18121	106	32224	106	2079	0.567271	0.0186093	263	149	21	236	6	0	0	0
F41_35.72	o__Bacteroidales	213	2164817	83.9623	1.13208	44	81463	44	1818	0.508343	0.0132854	406	265	63	340	3	0	0	0
F41_35.7	o__Clostridiales	172	2289460	97.7041	2.38095	81	44239	81	2214	0.582477	0.0216776	261	147	31	226	4	0	0	0
F41_35.76	o__Clostridiales	172	2673752	96.6443	1.34228	228	20553	228	2793	0.456013	0.0256275	263	149	6	255	2	0	0	0
F41_35.35	f__Enterobacteriaceae	134	4174125	97.0559	1.26205	339	21584	339	4066	0.513054	0.0244708	1173	336	30	1122	21	0	0	0
F41_35.62	k__Bacteria	434	3306487	96.2366	3.22581	101	79195	101	2915	0.401287	0.0274502	278	186	8	263	7	0	0	0
F41_35.49	k__Bacteria	434	4385561	95.5376	0.537634	329	20325	329	3713	0.423449	0.0245778	278	186	18	259	1	0	0	0
F41_35.9	p__Bacteroidetes	350	2600156	95.8333	3.79808	132	31581	132	2166	0.603162	0.0206411	314	208	31	268	15	0	0	0
F41_56.17	o__Bacteroidales	92	1971270	59.4444	0.864198	123	24437	123	1537	0.495824	0.0187949	487	270	160	324	3	0	0	0
F41_56.38	k__Bacteria	5449	1830820	51.7241	0	225	10401	225	1439	0.487996	0.0263534	104	58	72	32	0	0	0	0
F41_56.24	o__Clostridiales	172	1743975	92.7069	0.0419463	53	59570	53	1628	0.460499	0.0143512	263	149	30	232	0	1	0	0
F41_56.15	o__Bacteroidales	160	1962690	72.5114	2.33209	37	85539	37	1588	0.421698	0.0197413	491	268	164	317	10	0	0	0
F41_56.4	p__Bacteroidetes	350	2125344	89.5238	0.740741	50	62075	50	1766	0.47359	0.0108307	316	210	29	284	3	0	0	0
F41_56.30	o__Selenomonadales	64	1744444	97.0768	0.998004	133	18972	133	1624	0.597405	0.0202904	334	167	45	286	3	0	0	0
F41_56.35	o__Bacteroidales	160	2189685	89.2162	0.743494	79	38571	79	1730	0.540728	0.0186537	492	269	51	439	2	0	0	0
F41_56.33	o__Clostridiales	172	1798865	84.5638	0	65	38486	65	1673	0.499862	0.0201733	263	149	28	235	0	0	0	0
F41_56.26	o__Bacteroidales	92	3035243	85.6173	8.33333	325	13347	325	2453	0.450074	0.0234265	487	270	99	358	30	0	0	0
F41_56.50	p__Bacteroidetes	350	2231633	93.3333	2.40741	76	53770	76	1820	0.493517	0.0165854	316	210	18	292	6	0	0	0
F41_56.43	o__Clostridiales	172	1855295	88.5352	1.36054	126	21896	126	1763	0.592067	0.0209635	261	147	49	211	0	1	0	0
F41_56.27	g__Prevotella	65	2946149	90.8264	1.44048	211	21247	211	2533	0.454938	0.0233647	530	280	62	461	7	0	0	0
F41_56.49	o__Bacteroidales	213	2007369	80.9434	0	87	31751	87	1720	0.513175	0.0171656	406	265	73	333	0	0	0	0
F41_35.74	o__Bacteroidales	160	4456015	93.3705	1.7627	130	53752	130	3827	0.465499	0.0203868	492	269	27	454	11	0	0	0
F41_56.2	o__Bacteroidales	160	3105160	93.7894	1.53607	97	47428	97	2679	0.459349	0.0207319	491	268	60	423	8	0	0	0
F41_56.67	o__Bacteroidales	92	2357693	84.8457	1.60494	86	39179	86	1948	0.537763	0.027618	487	270	96	383	8	0	0	0
F41_56.53	o__Bacteroidales	160	2885580	95.0434	0.929368	126	35540	126	2238	0.545341	0.0288164	492	269	32	457	3	0	0	0
F41_56.68	o__Clostridiales	172	1321540	81.4094	3.69128	285	5901	285	1416	0.408745	0.0245601	263	149	82	174	7	0	0	0
F41_56.60	o__Clostridiales	172	3378799	96.9729	3.64552	403	14237	403	3626	0.522533	0.0354703	263	149	32	222	9	0	0	0
F41_56.77	o__Clostridiales	172	1234168	76.2646	2.72651	353	4007	353	1411	0.370238	0.018234	263	149	78	177	8	0	0	0
F41_56.58	g__Prevotella	65	2504728	90.2083	2.79416	279	12289	279	2067	0.438164	0.0225484	530	280	42	459	20	9	0	0
F41_56.48	g__Prevotella	55	2833689	92.2297	1.46396	128	30078	128	2194	0.534356	0.0260868	567	296	63	499	5	0	0	0
F41_56.81	o__Clostridiales	172	1584449	69.0821	3.82411	123	20068	123	1667	0.26876	0.0172178	263	149	70	186	5	2	0	0
F41_56.92	k__Bacteria	5449	2663104	75.1724	0.862069	229	17230	229	2289	0.466043	0.0300905	104	58	51	52	1	0	0	0
F41_56.7	f__Lachnospiraceae	57	2731226	93.5588	1.44928	56	67249	56	2519	0.465747	0.0127322	420	207	33	383	4	0	0	0
F41_56.73	p__Bacteroidetes	350	2126510	99.5192	0.961538	32	100948	32	1850	0.545322	0.0214597	314	208	1	311	2	0	0	0
F41_56.79	p__Bacteroidetes	350	2439639	88.0159	1.42857	191	19403	191	2032	0.504638	0.0225271	316	210	30	282	4	0	0	0
F41_56.71	o__Bacteroidales	198	2663328	68.4965	0.248869	48	104630	48	2132	0.42062	0.0185149	427	260	141	275	11	0	0	0
F44_15.18	k__Bacteria	5449	2471380	68.1034	0	133	35001	133	2144	0.42719	0.0257833	104	58	60	44	0	0	0	0
F44_15.26	k__Bacteria	5449	2078412	56.0345	0.862069	61	62718	61	1644	0.410901	0.0164473	104	58	67	36	1	0	0	0
F41_56.88	o__Clostridiales	172	1862108	59.1468	3.57143	649	3004	649	2182	0.602637	0.0298853	261	147	115	137	8	1	0	0
F41_56.83	o__Clostridiales	172	2255570	98.6395	3.63018	243	13446	243	2281	0.626969	0.0261218	261	147	33	215	13	0	0	0
F44_15.33	k__Bacteria	5449	2854637	75.3448	0	100	44394	100	2343	0.43138	0.0194039	104	58	53	51	0	0	0	0
F41_56.56	g__Prevotella	55	4169921	95.3955	2.05684	327	18828	327	3618	0.48754	0.0288957	567	296	52	503	12	0	0	0
F44_15.36	k__Bacteria	5449	2792184	77.931	3.44828	53	77518	53	2417	0.413144	0.0189583	104	58	50	52	2	0	0	0
F44_15.25	p__Bacteroidetes	350	2291076	95.2381	1.08466	39	95942	39	1907	0.474436	0.0120521	316	210	11	297	8	0	0	0
F44_15.11	k__Bacteria	131	2079545	97.6415	0.943396	121	28206	121	2103	0.372285	0.0145209	177	106	7	169	1	0	0	0
F41_56.72	o__Bacteroidales	198	3271859	86.5694	3.84615	559	7449	559	2935	0.464702	0.0249514	427	260	90	325	12	0	0	0
F41_56.91	o__Clostridiales	172	2317847	97.7466	6.12245	176	20517	176	2203	0.584105	0.0264062	261	147	13	235	13	0	0	0
F44_15.22	k__Bacteria	131	2048889	97.1429	2.31746	240	11208	240	2097	0.484031	0.0163788	176	105	3	169	4	0	0	0
F44_15.19	p__Actinobacteria	31	1967701	88.4389	2.41935	251	11123	251	1852	0.601011	0.0228147	211	124	41	167	3	0	0	0
F44_15.15	g__Prevotella	55	3055639	93.0462	0.788288	128	35008	128	2527	0.455621	0.021389	567	296	78	485	4	0	0	0
F44_15.34	o__Bacteroidales	160	1891759	59.8699	0	85	33106	85	1447	0.519172	0.0205713	492	269	171	321	0	0	0	0
F44_15.4	o__Clostridiales	172	1810863	65.1661	0.680272	489	4132	489	2066	0.59942	0.0288157	261	147	97	163	1	0	0	0
F44_15.38	g__Lactobacillus	91	1652526	83.6565	0.306966	367	5134	367	1984	0.381706	0.0210828	430	154	67	353	10	0	0	0
F44_15.39	o__Clostridiales	172	2048249	95.671	0.191327	122	24412	122	2017	0.591514	0.0194121	261	147	17	242	2	0	0	0
F44_15.30	p__Proteobacteria	1487	2183732	88.8199	0.621118	80	40409	80	1921	0.629025	0.0150954	256	161	46	209	1	0	0	0
F44_15.46	k__Bacteria	131	2027583	96.0916	1.34771	225	13445	225	2155	0.339929	0.0226801	177	106	9	164	4	0	0	0
F44_15.37	k__Bacteria	88	2705623	97.9592	0	33	165291	33	2290	0.556194	0.0161575	229	147	3	226	0	0	0	0
F44_15.3	o__Bacteroidales	160	2640005	84.6144	0.373134	69	60876	69	2197	0.461811	0.0183494	491	268	94	396	1	0	0	0
F44_15.5	o__Clostridiales	155	2567747	88.9768	5.43728	423	8190	423	2548	0.532232	0.0270576	278	158	25	242	11	0	0	0
F41_56.80	o__Bacteroidales	160	4068479	89.2503	8.58116	324	18459	324	3571	0.464425	0.0320547	492	269	44	406	42	0	0	0
F44_35.17	k__Bacteria	5449	4224156	56.8966	1.72414	395	16352	395	3773	0.464885	0.0238628	104	58	67	36	1	0	0	0
F44_15.28	g__Prevotella	55	3142826	97.8786	0.337838	91	54136	91	2482	0.527821	0.0269236	567	296	9	557	1	0	0	0
F44_35.24	k__Bacteria	5449	2988843	84.4828	5.17241	150	30952	150	2468	0.430017	0.0234657	104	58	47	53	4	0	0	0
F44_35.21	o__Clostridiales	172	2041829	97.9866	0	39	101001	39	1885	0.396839	0.0127295	263	149	4	259	0	0	0	0
F44_35.20	o__Clostridiales	172	1827667	95.0783	0.692114	122	23166	122	1805	0.56771	0.0221607	263	149	9	252	2	0	0	0
F44_15.6	o__Bacteroidales	92	2742350	93.7706	0	147	27171	147	2265	0.466197	0.033163	487	270	48	439	0	0	0	0
F44_15.48	o__Bacteroidales	198	2888894	74.4872	0.769231	62	73258	62	2392	0.418234	0.0167618	427	260	112	312	3	0	0	0
F44_35.16	o__Clostridiales	172	2407199	95.9732	3.85906	115	29776	115	2418	0.574144	0.0273327	263	149	8	242	12	1	0	0
F44_35.12	f__Lachnospiraceae	90	2739754	97.7011	0.153941	112	44291	112	2612	0.392847	0.0169454	354	174	6	346	2	0	0	0
F44_35.10	o__Clostridiales	172	2270714	93.2862	4.69388	265	12132	265	2372	0.626218	0.0274318	261	147	28	224	8	1	0	0
F44_35.26	o__Clostridiales	172	1643191	75.5304	3.23838	413	4607	413	1827	0.597627	0.025669	261	147	82	167	12	0	0	0
F44_35.29	o__Clostridiales	172	2069219	95.7494	4.02685	63	58669	63	1977	0.564413	0.01701	263	149	48	210	4	1	0	0
F44_35.2	o__Clostridiales	172	1771016	90.5844	0	191	13679	191	1742	0.594318	0.0169246	261	147	20	241	0	0	0	0
F44_15.27	o__Bacteroidales	163	4024091	91.634	0.56391	157	41968	157	3249	0.421218	0.0266282	486	266	85	399	2	0	0	0
F44_35.31	k__Bacteria	5449	3190633	77.069	2.58621	124	40681	124	2712	0.464414	0.0243237	104	58	53	49	2	0	0	0
F44_35.50	k__Bacteria	5449	923021	62.3824	0	35	38994	35	837	0.624314	0.0169565	104	58	56	48	0	0	0	0
F44_35.40	k__Bacteria	174	1745255	91.0112	2.4077	266	10024	266	2018	0.279426	0.0226283	149	89	10	136	3	0	0	0
F44_35.42	p__Bacteroidetes	350	1132084	68.0159	0.238095	20	92726	20	966	0.487024	0.0121124	316	210	85	230	1	0	0	0
F44_35.4	o__Clostridiales	172	1830263	96.868	0.0419463	41	71551	41	1698	0.460277	0.0162252	263	149	7	255	0	1	0	0
F44_35.69	k__Bacteria	5449	1448605	52.5862	1.72414	525	2833	525	1519	0.617065	0.0226772	104	58	71	32	1	0	0	0
F44_35.32	c__Deltaproteobacteria	61	1275069	57.1513	0.394477	44	49931	44	1117	0.58823	0.0210933	284	169	111	171	2	0	0	0
F44_35.59	k__Bacteria	5449	3470904	64.6552	1.72414	178	31645	178	2793	0.458244	0.0204188	104	58	61	42	1	0	0	0
F44_35.36	o__Selenomonadales	64	1748533	91.5768	1.49701	269	8294	269	1791	0.48193	0.0242326	334	167	58	273	3	0	0	0
F44_35.62	p__Bacteroidetes	350	2054954	92.381	0.740741	60	66491	60	1700	0.472912	0.00880979	316	210	17	296	3	0	0	0
F44_35.39	o__Bacteroidales	213	1979014	78.3019	1.76101	61	47859	61	1687	0.506974	0.0183667	406	265	85	314	7	0	0	0
F44_35.70	k__Bacteria	174	934320	62.9213	0	33	43655	33	923	0.28744	0.0130824	149	89	37	112	0	0	0	0
F44_35.90	k__Bacteria	5449	3996090	76.8966	3.44828	437	12752	437	3528	0.458168	0.0255152	104	58	51	52	0	1	0	0
F44_35.80	p__Actinobacteria	31	2142045	89.5161	1.6129	48	94572	48	1885	0.651229	0.0229894	211	124	25	184	2	0	0	0
F44_35.75	o__Clostridiales	172	1796485	84.5638	0	45	67986	45	1720	0.48179	0.0179285	263	149	27	236	0	0	0	0
F44_35.58	p__Proteobacteria	1487	1891558	77.4534	1.36646	208	13917	208	1751	0.510278	0.0219576	256	161	87	166	3	0	0	0
F44_35.55	o__Bacteroidales	160	2363357	79.2496	0.0746269	65	51067	65	1964	0.462032	0.0169199	491	268	134	356	1	0	0	0
F44_35.86	p__Bacteroidetes	350	2371716	95.4762	2.40741	122	31589	122	1941	0.496031	0.0154766	316	210	11	299	6	0	0	0
F44_35.37	o__Clostridiales	155	2941585	93.0467	5.25478	464	8645	464	3122	0.415228	0.0188693	274	157	17	244	13	0	0	0
F44_35.93	o__Clostridiales	172	1843043	88.4438	0.0610128	347	7213	347	1897	0.369684	0.0170597	263	149	46	216	1	0	0	0
F44_35.81	g__Prevotella	55	1886640	77.1171	1.21555	225	10493	225	1641	0.478106	0.0228898	567	296	158	393	16	0	0	0
F44_35.83	o__Selenomonadales	64	1510168	87.1328	0	329	5450	329	1576	0.602985	0.0238676	334	167	71	263	0	0	0	0
F44_56.1	k__Bacteria	5449	3519647	79.3103	4.31034	99	62176	99	2890	0.407429	0.0208012	104	58	46	54	4	0	0	0
F44_35.77	f__Lachnospiraceae	57	2606345	87.2178	5.96978	470	7226	470	2723	0.471697	0.0219748	420	207	63	332	25	0	0	0
F44_35.23	o__Bacteroidales	163	4662974	89.0379	1.69173	313	23778	313	4194	0.416694	0.0305442	486	266	86	395	5	0	0	0
F44_35.65	g__Prevotella	55	2929271	90.0238	2.73086	125	33642	125	2422	0.457562	0.0174677	567	296	70	484	13	0	0	0
F44_35.45	k__Bacteria	434	3253429	91.9355	0.537634	118	61350	118	2918	0.40159	0.0224284	278	186	30	247	1	0	0	0
F44_35.51	o__Bacteroidales	213	2943940	90.1887	0	41	123492	41	2361	0.43412	0.027545	406	265	35	371	0	0	0	0
F44_35.91	o__Clostridiales	172	2067368	89.7931	5.59284	262	11068	262	2139	0.590279	0.025305	257	149	23	220	13	1	0	0
F44_35.94	o__Bacteroidales	160	2307897	94.5601	0.185874	67	46589	67	1837	0.541182	0.0177184	492	269	26	465	1	0	0	0
F44_35.76	o__Bacteroidales	198	3134283	93.141	2.33032	246	20410	246	2692	0.424361	0.0218496	427	260	21	398	8	0	0	0
F44_56.10	c__Deltaproteobacteria	61	2571047	97.5148	1.87377	198	21555	198	2336	0.596129	0.0240387	284	169	6	273	3	2	0	0
F44_56.17	p__Bacteroidetes	350	2231690	95.2381	1.03175	44	95066	44	1854	0.474021	0.0111137	316	210	11	301	4	0	0	0
F44_56.14	o__Bacteroidales	160	2290370	75.3717	0.975836	100	36979	100	1744	0.511132	0.0245028	492	269	118	367	7	0	0	0
F44_35.41	o__Bacteroidales	160	4137078	89.0438	6.93928	194	30543	194	3465	0.470819	0.0202886	492	269	87	381	24	0	0	0
F44_56.15	o__Clostridiales	172	1886177	95.727	2.04082	193	13972	193	1869	0.593406	0.0236285	261	147	28	229	4	0	0	0
F44_56.2	k__Bacteria	174	1527515	85.8989	3.93258	352	5537	352	1546	0.457938	0.0250468	149	89	23	121	5	0	0	0
F44_56.33	k__Bacteria	5449	2540023	66.8966	1.72414	520	5908	520	2315	0.459106	0.0259202	104	58	55	48	1	0	0	0
F44_56.27	k__Bacteria	2921	1726730	93.5484	0	49	54796	49	1725	0.470862	0.0147391	152	93	7	145	0	0	0	0
F44_56.18	o__Clostridiales	172	1969223	98.6577	0	32	88748	32	1833	0.4154	0.0233171	263	149	2	261	0	0	0	0
F44_56.23	o__Clostridiales	172	1808310	94.5819	0.0209732	86	30936	86	1683	0.461395	0.0182176	263	149	24	238	1	0	0	0
F44_56.22	o__Clostridiales	172	2094317	88.7025	1.4052	159	22567	159	2053	0.561978	0.0243942	263	149	25	233	5	0	0	0
F44_56.24	o__Bacteroidales	92	2066712	66.9136	0.308642	103	29374	103	1641	0.489747	0.020458	487	270	143	342	2	0	0	0
F44_56.26	o__Clostridiales	172	2445880	94.6309	0	127	33242	127	2322	0.453047	0.0196729	263	149	12	251	0	0	0	0
F44_56.47	c__Spirochaetia	72	961940	69.8682	2.4	273	3872	273	1057	0.532449	0.0271337	215	125	89	122	4	0	0	0
F44_56.39	g__Prevotella	65	2029734	63.1567	1.56746	61	41171	61	1660	0.542769	0.0214566	530	280	167	356	7	0	0	0
F44_56.32	f__Lachnospiraceae	57	3408152	96.8599	3.96739	163	37532	163	3377	0.406604	0.0167058	420	207	11	393	15	1	0	0
F44_56.34	p__Proteobacteria	1487	2411301	64.5963	1.46998	270	12994	270	2246	0.604893	0.0215918	256	161	113	139	4	0	0	0
F44_56.67	k__Bacteria	5449	2145966	56.3793	0.862069	515	4766	515	2124	0.480044	0.0265893	104	58	67	36	1	0	0	0
F44_56.58	c__Clostridia	387	1482300	90.3226	0.806452	193	9774	193	1407	0.51325	0.0282312	223	124	51	171	1	0	0	0
F44_56.43	o__Bacteroidales	213	2648062	94.5283	0.503145	197	18958	197	2187	0.480646	0.023456	406	265	18	386	2	0	0	0
F44_56.48	o__Bacteroidales	92	1719986	59.6047	2.71605	133	20900	133	1339	0.52466	0.0195053	487	270	199	277	11	0	0	0
F44_56.36	g__Prevotella	55	2534978	76.9546	1.57658	500	6286	500	2359	0.514668	0.0351283	567	296	129	431	7	0	0	0
F44_56.45	f__Lachnospiraceae	57	2539583	95.6119	3.28502	245	15727	245	2440	0.471896	0.0182983	420	207	54	357	8	1	0	0
F44_56.71	k__Bacteria	901	1696320	86.8946	0	133	18580	133	1696	0.338877	0.0185255	171	117	17	154	0	0	0	0
F44_56.55	o__Selenomonadales	64	1532975	83.1646	2.15024	374	4715	374	1654	0.487722	0.0272438	334	167	84	246	3	1	0	0
F44_56.40	g__Prevotella	55	2452848	81.5971	2.47748	280	11084	280	1990	0.543083	0.0258419	567	296	134	423	10	0	0	0
F44_56.76	o__Clostridiales	155	1744392	85.443	0.791139	48	71115	48	1580	0.393137	0.0105076	278	158	52	224	2	0	0	0
F44_56.56	g__Prevotella	55	2454011	88.854	8.63833	247	12742	247	2123	0.471432	0.0267157	567	296	50	470	47	0	0	0
F44_56.59	o__Bacteroidales	213	2051793	83.4118	0.377358	151	18350	151	1786	0.51208	0.0210357	406	265	68	336	2	0	0	0
F44_56.65	c__Gammaproteobacteria	1164	2230757	85.8824	0.588235	51	95690	51	1949	0.503308	0.0193496	271	170	51	219	1	0	0	0
F44_56.64	p__Proteobacteria	1487	2115531	77.0186	6.52174	67	41418	67	1849	0.508944	0.0203788	256	161	89	155	12	0	0	0
F44_56.79	o__Bacteroidales	160	2184060	92.8872	0	165	18521	165	1700	0.545493	0.0217781	492	269	35	457	0	0	0	0
F44_56.66	g__Prevotella	55	2750525	91.5541	2.36486	143	26657	143	2259	0.432403	0.0201063	567	296	37	521	9	0	0	0
F44_56.50	o__Bacteroidales	198	3174004	90.7796	1.5641	307	14510	307	2684	0.427039	0.0212025	427	260	69	351	7	0	0	0
F44_56.37	o__Bacteroidales	198	4250783	97.0897	1.30468	393	15060	393	3671	0.456655	0.0267882	427	260	31	391	5	0	0	0
F44_56.82	o__Clostridiales	172	2262127	97.3714	4.25056	156	20360	156	2050	0.573132	0.022286	263	149	10	242	11	0	0	0
F44_56.44	k__Bacteria	434	3416870	95.6989	8.60215	149	49011	149	3108	0.393035	0.0280087	278	186	9	250	18	1	0	0
F44_56.70	o__Clostridiales	172	2500133	96.5986	2.89116	54	85851	54	2409	0.577367	0.0182314	261	147	17	237	7	0	0	0
F44_56.91	p__Bacteroidetes	350	1761815	78.5556	0.47619	367	5790	367	1686	0.498643	0.0200431	316	210	103	212	1	0	0	0
F44_56.72	o__Bacteroidales	160	3175705	88.1464	1.37753	177	28645	177	2736	0.425261	0.0178812	492	269	74	410	8	0	0	0
F44_56.96	o__Bacteroidales	160	2009981	89.6768	1.95787	209	16180	209	1714	0.549929	0.0205262	492	269	67	414	11	0	0	0
F44_56.95	o__Clostridiales	172	2078620	93.0763	5.25727	271	10731	271	2198	0.5829	0.0225803	263	149	44	207	10	2	0	0
F44_56.87	o__Clostridiales	172	1883300	94.2953	0.33557	96	25871	96	1810	0.482015	0.0230046	263	149	9	253	1	0	0	0
F47_15.16	o__Clostridiales	172	1647401	64.7651	0.33557	181	13059	181	1740	0.561807	0.0180514	263	149	80	182	1	0	0	0
F44_56.93	o__Clostridiales	172	2238426	94.3563	0.671141	147	22640	147	2134	0.448256	0.0184509	263	149	20	242	1	0	0	0
F44_56.97	f__Lachnospiraceae	90	2835546	87.931	2.01149	141	34590	141	2697	0.387077	0.0142317	354	174	52	297	5	0	0	0
F47_15.21	k__Bacteria	5449	3219693	65.2821	6.1442	117	51135	117	2738	0.404252	0.0269876	104	58	51	42	9	2	0	0
F44_56.94	o__Bacteroidales	92	3574679	93.7037	0.864198	339	16252	339	3014	0.441092	0.0342295	487	270	28	455	4	0	0	0
F47_35.12	k__Bacteria	5449	1679672	63.3174	0	338	5830	338	1796	0.484907	0.0264018	103	57	59	44	0	0	0	0
F47_15.7	k__Bacteria	5449	2992970	73.6207	0	111	59831	111	2565	0.408244	0.026168	104	58	53	51	0	0	0	0
F47_15.8	k__Bacteria	5449	4283843	52.5862	1.72414	1120	4248	1120	4130	0.426039	0.0348175	104	58	69	34	1	0	0	0
F47_15.23	o__Clostridiales	172	1362296	68.3673	0	25	83013	25	1326	0.579489	0.0226046	261	147	68	193	0	0	0	0
F47_35.13	k__Bacteria	174	1438795	92.6966	2.24719	151	15689	151	1564	0.254386	0.0230575	149	89	7	140	2	0	0	0
F47_15.32	p__Proteobacteria	1487	1339221	86.9565	0	51	41119	51	1187	0.624651	0.016206	256	161	43	213	0	0	0	0
F47_15.11	o__Bacteroidales	160	2905927	89.0678	0.093633	134	32958	134	2393	0.431229	0.0180121	490	267	81	408	1	0	0	0
F47_15.20	o__Lactobacillales	294	1613868	68.0722	0.188679	514	3464	514	1937	0.349786	0.0230914	472	265	168	303	1	0	0	0
F47_15.3	o__Clostridiales	172	2096717	95.4932	0	59	61274	59	1987	0.584732	0.022309	261	147	41	220	0	0	0	0
F47_35.11	o__Clostridiales	172	2014972	58.8685	2.38095	479	4927	479	2229	0.600853	0.027307	261	147	120	136	5	0	0	0
F44_56.83	o__Bacteroidales	160	3868850	78.0731	1.84015	159	36982	159	3407	0.464003	0.0232841	492	269	106	373	13	0	0	0
F47_15.29	o__Clostridiales	172	1849886	88.8605	0.680272	58	45688	58	1691	0.588001	0.0152787	261	147	48	212	1	0	0	0
F47_15.10	o__Bacteroidales	198	3162261	77.8423	4.51923	490	8306	490	2823	0.461597	0.0230402	427	260	114	296	17	0	0	0
F47_35.27	k__Bacteria	2921	1663710	92.9322	0	126	20904	126	1699	0.475478	0.0175327	152	93	26	126	0	0	0	0
F47_35.29	k__Bacteria	5449	3575552	85.5172	1.72414	91	64890	91	3033	0.422685	0.0187343	104	58	44	59	1	0	0	0
F47_35.14	o__Clostridiales	172	1835025	74.8299	0	58	49817	58	1814	0.631798	0.0181177	261	147	55	206	0	0	0	0
F47_15.6	o__Bacteroidales	198	2948064	89.2345	0.384615	152	30909	152	2518	0.422421	0.0226181	427	260	54	372	1	0	0	0
F47_35.2	f__Lachnospiraceae	90	2606718	97.9885	0.478927	88	50266	88	2441	0.486599	0.0157251	354	174	4	348	2	0	0	0
F47_35.30	o__Clostridiales	304	1164631	76.2663	0	297	4577	297	1227	0.38449	0.0203058	247	141	79	168	0	0	0	0
F47_35.33	c__Clostridia	387	1655887	94.7581	0.0733138	114	22181	114	1497	0.52174	0.0261649	223	124	7	215	1	0	0	0
F47_35.22	o__Clostridiales	172	2786527	97.9592	1.5873	133	29538	133	2670	0.592773	0.0279268	261	147	4	254	3	0	0	0
F47_35.15	g__Prevotella	55	3075428	92.3048	0.957207	293	15532	293	2663	0.454707	0.0246164	567	296	42	521	4	0	0	0
F47_35.32	k__Bacteria	5449	6223191	81.0345	6.89655	209	51638	209	4889	0.427682	0.0255382	104	58	49	50	5	0	0	0
F47_15.17	f__Enterobacteriaceae	134	4253879	97.7891	1.45969	304	22863	304	4158	0.510074	0.0254851	1173	336	27	1130	16	0	0	0
F47_35.38	k__Bacteria	5449	4346910	84.4828	4.31034	125	68367	125	3640	0.418145	0.0207724	104	58	43	58	3	0	0	0
F47_35.3	o__Bacteroidales	198	2568913	67.7564	0.961538	87	44307	87	2084	0.419248	0.016968	427	260	120	303	4	0	0	0
F47_35.26	o__Bacteroidales	160	3068064	90.8582	1.1194	90	48191	90	2607	0.458092	0.0200759	491	268	57	431	3	0	0	0
F47_35.5	k__Bacteria	5449	3476318	72.5862	0	132	38197	132	2812	0.473736	0.0187185	104	58	54	50	0	0	0	0
F47_35.25	o__Bacteroidales	160	4185764	97.6332	2.97398	107	58407	107	3564	0.453485	0.0208545	492	269	51	434	5	2	0	0
F47_15.33	o__Bacteroidales	160	5060896	95.2788	3.49029	170	50846	170	4243	0.431258	0.030778	492	269	20	453	19	0	0	0
F47_35.41	o__Bacteroidales	213	2641695	93.0189	0.125786	159	27567	159	2209	0.478904	0.0228604	406	265	42	363	1	0	0	0
F47_35.44	o__Clostridiales	172	2098336	87.5839	2.62864	72	46997	72	1916	0.592038	0.0225284	257	149	25	225	6	1	0	0
F47_35.53	o__Clostridiales	172	2092739	86.0906	4.56516	264	10984	264	2214	0.614395	0.0199251	263	149	54	193	13	3	0	0
F47_56.12	k__Bacteria	901	1931709	89.7436	0.854701	52	77937	52	1977	0.346691	0.0289853	171	117	13	157	1	0	0	0
F47_35.55	g__Prevotella	65	1912006	61.0714	0.119048	71	35505	71	1580	0.544982	0.0220342	530	280	170	359	1	0	0	0
F47_35.40	o__Bacteroidales	160	2142713	74.0672	0.646766	114	32211	114	1833	0.416243	0.0178055	491	268	159	328	4	0	0	0
F47_56.21	k__Bacteria	174	904317	78.0899	2.11692	273	3689	273	1044	0.294496	0.0190796	149	89	23	115	11	0	0	0
F47_35.56	o__Clostridiales	172	2381241	90.7505	6.58557	232	13384	232	2504	0.571921	0.0310618	263	149	22	224	17	0	0	0
F47_35.7	p__Actinobacteria	31	2180596	95.1613	0	165	19850	165	2007	0.654809	0.0253209	211	124	11	200	0	0	0	0
F47_35.8	o__Bacteroidales	160	2604338	94.7646	2.04461	95	40945	95	1998	0.503393	0.0308208	492	269	46	440	6	0	0	0
F47_35.47	p__Bacteroidetes	350	2762723	96.4263	1.84295	76	70421	76	2252	0.595811	0.0236853	314	208	34	274	6	0	0	0
F47_56.16	o__Clostridiales	155	2654208	99.3671	2.8481	106	47647	106	2649	0.472356	0.0258275	278	158	2	270	6	0	0	0
F47_56.20	o__Clostridiales	172	1938767	96.9799	0.223714	102	25322	102	1964	0.461972	0.0171597	263	149	8	254	1	0	0	0
F47_35.52	o__Clostridiales	172	1943986	96.5986	0	91	33154	91	1787	0.588497	0.0163314	261	147	6	255	0	0	0	0
F47_35.48	p__Proteobacteria	1487	2059544	82.236	0.621118	204	13952	204	1896	0.508873	0.0229518	256	161	64	191	1	0	0	0
F47_56.17	o__Bacteroidales	160	2202739	91.1121	0.557621	106	31194	106	1755	0.541217	0.020823	492	269	33	449	10	0	0	0
F47_35.57	f__Lachnospiraceae	33	2725338	89.7661	1.16959	180	27180	180	2808	0.409895	0.0238261	333	171	29	302	2	0	0	0
F47_56.15	o__Clostridiales	155	1803641	71.7467	3.16456	387	5785	387	1896	0.465132	0.0166614	278	158	77	194	7	0	0	0
F47_56.2	p__Proteobacteria	1487	1486485	81.3458	0.828157	443	3690	443	1596	0.630827	0.0257641	256	161	78	176	2	0	0	0
F47_56.22	o__Bacteroidales	160	2156026	90.8922	0	175	16663	175	1691	0.522738	0.0235264	492	269	54	438	0	0	0	0
F47_35.9	o__Clostridiales	172	3191131	95.6813	1.85799	449	9192	449	3251	0.58767	0.0360041	261	147	9	247	5	0	0	0
F47_35.54	k__Bacteria	434	3001258	98.9247	0	53	102690	53	2595	0.402145	0.0208459	278	186	3	275	0	0	0	0
F47_56.23	o__Clostridiales	155	2254604	98.2595	0.632911	143	25717	143	2189	0.514928	0.0195323	278	158	5	272	1	0	0	0
F47_56.29	p__Bacteroidetes	350	1932332	88.9683	0.714286	43	78531	43	1583	0.475449	0.0106817	316	210	32	282	2	0	0	0
F47_56.26	o__Bacteroidales	213	1956197	88.781	1.50943	344	6643	344	1903	0.498799	0.0329199	406	265	75	326	5	0	0	0
F47_56.33	c__Clostridia	387	1475414	94.3548	0	69	30162	69	1324	0.512743	0.019283	223	124	12	211	0	0	0	0
F47_56.25	o__Clostridiales	172	2133819	95.6633	6.8665	118	27050	118	2032	0.589687	0.0223929	261	147	35	209	17	0	0	0
F47_56.42	k__Bacteria	5449	3046623	93.1034	8.62069	186	27184	186	2613	0.463312	0.0271498	104	58	17	57	30	0	0	0
F47_56.30	f__Lachnospiraceae	57	2396154	89.18	3.89694	359	9933	359	2393	0.47506	0.0187883	420	207	56	350	14	0	0	0
F47_56.3	o__Bacteroidales	92	2752752	91.7798	0.37037	104	40114	104	2278	0.480129	0.0176256	487	270	53	433	1	0	0	0
F47_56.44	o__Clostridiales	172	2047207	85.6823	2.01342	131	24055	131	1914	0.57287	0.0165162	263	149	67	192	4	0	0	0
F47_56.36	k__Bacteria	2993	2128783	91.4773	3.40909	324	8290	324	2206	0.432504	0.0187918	142	88	8	132	1	1	0	0
F47_56.35	o__Clostridiales	172	2741859	89.3736	4.69799	147	30543	147	2747	0.535115	0.0201567	263	149	20	231	12	0	0	0
F47_56.51	k__Bacteria	5449	4406328	80.5016	8.62069	153	48303	153	3655	0.442421	0.0226321	104	58	47	51	6	0	0	0
F47_56.37	o__Bacteroidales	92	2338451	76.7992	1.10912	517	5344	517	1966	0.455177	0.0243106	487	270	117	359	11	0	0	0
F47_56.41	o__Clostridiales	172	2121126	89.821	2.68456	197	15693	197	2127	0.589606	0.0238944	257	149	54	199	4	0	0	0
F47_56.46	o__Clostridiales	155	2177875	76.5131	2.1097	407	6753	407	2247	0.47224	0.0159328	278	158	92	182	4	0	0	0
F47_56.45	o__Bacteroidales	92	2602867	90.5556	0.185185	109	38150	109	2151	0.46128	0.0206244	487	270	69	417	1	0	0	0
F47_56.62	k__Bacteria	5449	1771581	50.8621	0	174	14986	174	1492	0.422446	0.0187177	104	58	71	33	0	0	0	0
F47_56.54	k__Bacteria	901	1964040	88.0342	1.9943	174	17186	174	2030	0.355829	0.0132911	171	117	15	153	3	0	0	0
F47_56.52	o__Clostridiales	172	1700907	92.5056	0.167785	308	7124	308	1703	0.367475	0.0198777	263	149	44	218	1	0	0	0
F47_56.31	o__Bacteroidales	160	3466990	94.3019	1.99504	130	41089	130	2898	0.423425	0.0171624	492	269	67	417	8	0	0	0
F47_56.4	o__Bacteroidales	213	2833656	91.8424	1.65742	393	10037	393	2438	0.436897	0.025338	406	265	34	366	6	0	0	0
F47_56.56	o__Clostridiales	155	2674714	87.7829	1.89873	198	19846	198	2568	0.488099	0.0177171	278	158	71	204	3	0	0	0
F47_56.5	g__Prevotella	55	2591091	84.9662	1.52027	125	31669	125	1958	0.542512	0.0201599	567	296	100	462	5	0	0	0
F47_56.57	o__Selenomonadales	64	1880750	96.3074	1.15224	214	12108	214	1864	0.482628	0.0248258	334	167	44	286	4	0	0	0
F47_56.69	p__Proteobacteria	1487	916025	62.7329	0	18	56122	18	790	0.506283	0.0282209	256	161	114	142	0	0	0	0
F47_56.78	k__Bacteria	901	1743125	91.453	1.9943	169	16295	169	1788	0.301444	0.021132	171	117	11	157	3	0	0	0
F47_56.6	c__Gammaproteobacteria	1164	2327119	98.2353	0.294118	65	59224	65	2030	0.366896	0.0123427	271	170	21	249	1	0	0	0
F47_56.71	p__Proteobacteria	1487	1000021	60.443	0	28	57691	28	963	0.509574	0.00961447	255	158	85	170	0	0	0	0
F47_56.85	o__Clostridiales	172	831543	57.7222	0.559284	309	2768	309	1013	0.412095	0.023635	263	149	128	133	2	0	0	0
F47_56.67	o__Bacteroidales	160	2753839	95.4151	0.185874	115	35583	115	2127	0.548089	0.0272608	492	269	46	445	1	0	0	0
F47_56.89	o__Clostridiales	172	1504270	59.1678	0.671141	464	3647	464	1767	0.430288	0.0238103	263	149	103	159	1	0	0	0
F47_56.66	k__Bacteria	131	2258609	85.3774	3.77358	412	6967	412	2557	0.303441	0.0188761	177	106	21	143	13	0	0	0
F47_56.34	o__Bacteroidales	198	4245310	97.7657	0.961538	392	15512	392	3697	0.456537	0.0290651	427	260	38	384	5	0	0	0
F47_56.47	k__Bacteria	434	4385896	95.6989	8.60215	224	56772	224	4164	0.393687	0.0307943	278	186	8	252	17	1	0	0
F47_56.92	k__Bacteria	2921	1469390	96.7742	0	39	59459	39	1419	0.4749	0.0110736	152	93	4	148	0	0	0	0
F48_15.14	k__Bacteria	5449	2251105	56.4577	6.89655	483	5836	483	2184	0.465289	0.0283757	104	58	62	37	5	0	0	0
F47_56.53	o__Bacteroidales	160	3151023	83.7051	2.60223	177	30972	177	2636	0.478779	0.0198869	492	269	93	388	11	0	0	0
F47_56.68	o__Clostridiales	172	2005801	91.3053	2.04082	101	28326	101	1859	0.585141	0.0202241	261	147	42	216	3	0	0	0
F47_56.50	o__Bacteroidales	198	3598496	96.1888	0.769231	248	21590	248	2995	0.459193	0.0261428	427	260	58	367	2	0	0	0
F47_56.80	o__Bacteroidales	92	2250248	78.534	0.37037	247	11683	247	1788	0.507531	0.0265127	487	270	117	369	1	0	0	0
F47_56.48	o__Bacteroidales	163	4341922	93.5103	1.10902	139	51402	139	3634	0.419267	0.0198028	486	266	68	406	12	0	0	0
F47_56.91	p__Bacteroidetes	350	1688035	90.3175	0.47619	53	41500	53	1457	0.485993	0.0123201	316	210	25	290	1	0	0	0
F47_56.8	g__Prevotella	55	2549016	79.1369	2.31021	442	7324	442	2293	0.458896	0.0249144	567	296	149	404	14	0	0	0
F47_56.72	o__Bacteroidales	160	3170649	93.1095	1.55473	103	59953	103	2655	0.461353	0.0191066	491	268	60	418	13	0	0	0
F48_15.21	o__Clostridiales	172	1670409	74.8784	0.782998	133	22899	133	1715	0.270281	0.0166024	263	149	50	211	1	1	0	0
F48_15.19	o__Clostridiales	172	1989377	82.1029	0.894855	288	9265	288	2111	0.558176	0.0241684	263	149	38	223	2	0	0	0
F47_56.74	k__Bacteria	434	3299937	83.1541	1.9306	609	6848	609	3030	0.432478	0.0231782	278	186	36	237	5	0	0	0
F48_15.17	o__Clostridiales	172	2098308	94.4421	1.81208	228	12771	228	2214	0.613516	0.0197132	263	149	35	222	6	0	0	0
F47_56.90	o__Bacteroidales	213	3130199	92.287	3.39623	283	16824	283	2601	0.387909	0.0187675	406	265	70	326	9	0	1	0
F48_35.10	k__Bacteria	5449	2285945	56.2069	1.72414	210	14765	210	1941	0.48972	0.0175165	104	58	67	36	1	0	0	0
F48_15.20	o__Clostridiales	172	1519133	72.1088	0	28	89775	28	1423	0.585416	0.0148266	261	147	60	201	0	0	0	0
F48_15.11	o__Bacteroidales	160	2449615	56.6708	0	25	141248	25	1935	0.434423	0.00811584	492	269	214	278	0	0	0	0
F48_15.36	o__Clostridiales	172	973731	53.4014	0	9	164798	9	914	0.579446	0.0164995	261	147	97	164	0	0	0	0
F48_15.30	o__Clostridiales	172	2031234	97.9866	0	158	18376	158	2054	0.589043	0.0228372	263	149	4	259	0	0	0	0
F48_35.13	o__Clostridiales	172	2097528	85.7914	1.9219	514	4754	514	2126	0.339043	0.019806	263	149	39	216	8	0	0	0
F48_15.29	o__Clostridiales	172	1591558	77.2941	0.894855	467	3682	467	1743	0.540466	0.027972	263	149	76	185	2	0	0	0
F48_15.33	f__Lachnospiraceae	33	1816770	66.2768	0.584795	72	35504	72	1856	0.418326	0.0133676	333	171	99	232	2	0	0	0
F48_35.21	k__Bacteria	2921	1396036	76.7399	1.6129	414	3742	414	1719	0.496443	0.0272781	152	93	55	95	2	0	0	0
F48_15.34	o__Clostridiales	172	2282726	79.0146	0.226757	166	20905	166	2221	0.600716	0.022276	261	147	76	184	1	0	0	0
F48_35.12	o__Bacteroidales	92	2567108	86.9187	0.740741	132	25699	132	2074	0.474004	0.0310252	487	270	80	405	2	0	0	0
F48_15.32	p__Proteobacteria	1487	2292321	95.0311	0.621118	171	24377	171	2084	0.627355	0.0219758	256	161	27	228	1	0	0	0
F48_35.34	o__Clostridiales	304	662144	58.1191	0	238	2907	238	775	0.527391	0.0248876	247	141	124	123	0	0	0	0
F48_35.25	o__Clostridiales	172	1362458	68.7154	1.51007	464	3153	464	1617	0.398593	0.0244064	263	149	89	171	3	0	0	0
F48_35.17	p__Bacteroidetes	350	1615064	63.5417	0.480769	16	148880	16	1413	0.53719	0.0162671	314	208	121	192	1	0	0	0
F48_35.33	o__Clostridiales	172	1713694	60.8501	0.671141	77	33922	77	1591	0.554112	0.0208382	263	149	88	174	1	0	0	0
F48_15.9	o__Bacteroidales	160	2760899	66.1692	0.68408	66	75790	66	2208	0.411369	0.0297999	491	268	141	344	6	0	0	0
F48_15.26	o__Bacteroidales	160	3341088	94.1003	0.945274	96	49052	96	2916	0.454772	0.0258367	491	268	36	450	5	0	0	0
F48_35.41	k__Bacteria	5449	2452769	51.8966	1.72414	530	5470	530	2281	0.477292	0.0211242	104	58	68	35	1	0	0	0
F48_35.40	k__Bacteria	5449	3885159	79.6238	8.62069	315	19318	315	3516	0.447042	0.0247503	104	58	46	52	6	0	0	0
F48_35.36	o__Clostridiales	172	1673922	83.8506	0.283447	100	23745	100	1566	0.595611	0.0158987	261	147	64	195	2	0	0	0
F48_15.25	o__Bacteroidales	198	3723247	93.0804	0	164	36777	164	3005	0.454935	0.0283545	427	260	32	395	0	0	0	0
F48_35.35	o__Clostridiales	172	2348599	96.9799	1.00671	130	29769	130	2291	0.586046	0.0245688	257	149	5	250	2	0	0	0
F48_35.26	c__Gammaproteobacteria	1164	2364258	98.2353	0.294118	62	77201	62	2062	0.366327	0.0143283	271	170	21	249	1	0	0	0
F48_35.46	k__Bacteria	174	1269446	87.6217	3.01835	365	3925	365	1406	0.290555	0.0215639	149	89	15	125	9	0	0	0
F48_15.15	g__Bacteroides	33	5468085	97.5401	0.329018	169	54157	169	4275	0.429341	0.0261847	839	309	53	783	2	1	0	0
F48_35.4	o__Bacteroidales	160	2159435	88.8197	0.0330442	65	63559	65	1712	0.544044	0.0159573	492	269	55	435	2	0	0	0
F48_15.28	f__Enterobacteriaceae	134	3428417	83.4838	0.855596	797	4860	797	3762	0.513893	0.0293833	1173	336	166	993	14	0	0	0
F48_35.43	k__Bacteria	901	1933601	88.8889	2.13675	133	20598	133	2046	0.361875	0.014484	171	117	14	154	3	0	0	0
F48_35.37	f__Lachnospiraceae	90	3009712	98.259	0.670498	52	96235	52	2827	0.416995	0.0154868	354	174	4	348	2	0	0	0
F48_35.38	o__Clostridiales	172	2487157	93.5123	3.18792	255	14658	255	2438	0.451547	0.024569	263	149	12	241	10	0	0	0
F48_35.14	k__Bacteria	434	3591557	86.5591	1.63082	209	31926	209	3456	0.400227	0.0243063	278	186	28	246	4	0	0	0
F48_35.2	o__Bacteroidales	198	3676695	95.3846	1	85	60817	85	2986	0.421074	0.0197847	427	260	48	374	5	0	0	0
F48_35.32	o__Bacteroidales	160	2845932	91.791	1.86567	60	88553	60	2460	0.412117	0.0136344	491	268	31	451	9	0	0	0
F48_15.23	o__Bacteroidales	198	4626009	97.3077	1.73077	231	33057	231	3965	0.4509	0.02879	427	260	9	413	5	0	0	0
F48_35.49	o__Clostridiales	172	2221741	93.1259	0	240	12983	240	2155	0.450559	0.0156566	263	149	30	233	0	0	0	0
F48_35.5	o__Clostridiales	172	2231161	88.8143	0	72	47853	72	1970	0.531372	0.0154341	263	149	24	239	0	0	0	0
F48_35.52	o__Clostridiales	172	1730262	89.2617	2.18121	144	17468	144	1694	0.621662	0.021588	263	149	23	236	4	0	0	0
F48_35.53	o__Bacteroidales	160	1955861	66.6357	0	154	19222	154	1493	0.518833	0.0231256	492	269	158	334	0	0	0	0
F48_35.51	g__Prevotella	55	2443021	82.2536	1.18243	150	22328	150	2037	0.470022	0.022262	567	296	117	445	5	0	0	0
F48_35.72	k__Bacteria	901	1098674	56.6572	4.96849	336	3745	336	1318	0.36248	0.0160563	171	117	61	101	9	0	0	0
F48_35.57	f__Lachnospiraceae	90	2226805	80.2545	0.862069	47	79287	47	2062	0.486689	0.014545	354	174	77	275	2	0	0	0
F48_35.50	p__Proteobacteria	1487	2336594	97.5155	0.931677	135	25830	135	2056	0.626496	0.0231981	256	161	22	232	2	0	0	0
F48_35.61	o__Clostridiales	172	2344769	94.4072	1.36326	88	37764	88	2262	0.440324	0.0223393	263	149	12	248	3	0	0	0
F48_35.63	o__Clostridiales	172	1869651	93.7192	1.23043	134	20489	134	1895	0.556663	0.0235686	263	149	21	227	12	3	0	0
F48_35.70	p__Bacteroidetes	350	1571884	83.1746	0.47619	26	74951	26	1342	0.487084	0.0066708	316	210	44	271	1	0	0	0
F48_35.71	o__Clostridiales	172	2019427	67.4846	2.12528	259	11042	259	2056	0.273083	0.0195964	263	149	66	192	5	0	0	0
F48_35.65	o__Clostridiales	155	2475842	99.3671	0.690449	183	21467	183	2522	0.473989	0.0214431	278	158	2	273	3	0	0	0
F48_35.67	o__Bacteroidales	160	1917301	58.5037	0.495663	123	23293	123	1558	0.494764	0.0180181	492	269	174	316	2	0	0	0
F48_35.79	p__Bacteroidetes	350	1893469	83.3333	1.19048	38	92914	38	1577	0.472589	0.0124196	316	210	42	271	3	0	0	0
F48_56.12	k__Bacteria	5449	2171757	51.7241	0	67	61630	67	1879	0.462217	0.0222675	104	58	69	35	0	0	0	0
F48_56.16	k__Bacteria	5449	1457498	56.3636	0	346	4954	346	1594	0.598415	0.025032	102	56	62	40	0	0	0	0
F48_35.6	f__Lachnospiraceae	57	3220623	97.3299	4.75845	195	25360	195	3045	0.471846	0.0222471	420	207	12	395	10	3	0	0
F48_35.78	p__Bacteroidetes	350	1944010	68.8248	1.52244	581	3906	581	1977	0.609548	0.0263676	314	208	120	189	5	0	0	0
F48_56.18	k__Bacteria	174	1473428	94.1011	3.5313	67	46423	67	1591	0.283223	0.0158619	149	89	6	139	4	0	0	0
F48_56.101	o__Clostridiales	155	2341529	84.1772	1.89873	179	23683	179	2313	0.40691	0.0191963	278	158	48	226	4	0	0	0
F48_35.55	o__Bacteroidales	213	2818313	91.2597	1.88679	462	8328	462	2552	0.436227	0.0254878	406	265	36	363	7	0	0	0
F48_35.44	k__Bacteria	434	4254254	93.8351	0.268817	419	14416	419	3710	0.421876	0.0260914	278	186	22	255	1	0	0	0
F48_35.59	g__Prevotella	55	2870303	93.5811	1.01351	98	48401	98	2210	0.535332	0.0252014	567	296	31	533	3	0	0	0
F48_35.76	g__Prevotella	55	2817811	84.3824	2.44932	280	15634	280	2498	0.455932	0.023622	567	296	120	438	8	1	0	0
F48_56.24	k__Bacteria	174	1389498	93.2584	2.24719	150	12902	150	1328	0.298751	0.0187091	149	89	10	137	2	0	0	0
F48_56.105	o__Clostridiales	155	2204419	76.9185	5.72389	507	5506	507	2323	0.451882	0.0182529	278	158	88	173	17	0	0	0
F48_56.23	o__Bacteroidales	213	1323200	52.3442	0	85	22044	85	1199	0.473694	0.0207931	406	265	210	196	0	0	0	0
F48_56.30	k__Bacteria	5449	2600455	63.1034	3.44828	495	6707	495	2200	0.450753	0.0252775	104	58	59	42	3	0	0	0
F48_56.31	c__Clostridia	387	1450847	90.5307	1.47849	161	12438	161	1372	0.514844	0.0252714	223	124	41	179	3	0	0	0
F48_56.25	o__Bacteroidales	92	1754410	69.393	5.15947	371	5642	371	1522	0.52833	0.0260665	487	270	165	297	25	0	0	0
F48_35.81	g__Prevotella	55	3489827	94.9324	0.844595	276	19295	276	3041	0.507266	0.0262024	567	296	20	543	4	0	0	0
F48_56.21	p__Proteobacteria	1487	1927712	72.5673	1.0559	72	35861	72	1722	0.509229	0.0160873	256	161	78	175	3	0	0	0
F48_56.100	f__Lachnospiraceae	57	3981927	93.7198	4.45853	277	22583	277	4002	0.379069	0.0202618	420	207	28	378	13	0	1	0
F48_56.33	p__Bacteroidetes	350	2110833	91.4286	0.714286	40	103371	40	1744	0.473536	0.0107186	316	210	21	293	2	0	0	0
F48_56.42	c__Clostridia	387	1307796	93.414	0	71	28560	71	1248	0.450976	0.0182007	223	124	14	209	0	0	0	0
F48_56.22	o__Bacteroidales	213	2158402	83.9623	0.628931	56	66972	56	1840	0.506287	0.0180548	406	265	66	337	3	0	0	0
F48_56.28	g__Prevotella	55	2528321	90.6465	2.30856	138	28257	138	2096	0.466436	0.0240266	567	296	63	495	9	0	0	0
F48_56.35	o__Bacteroidales	160	2199736	91.6698	0	106	28764	106	1739	0.543529	0.0202122	492	269	51	441	0	0	0	0
F48_56.44	o__Clostridiales	172	1704944	74.2072	4.25056	233	10695	233	1894	0.278124	0.0154095	263	149	55	199	9	0	0	0
F48_56.36	g__Prevotella	65	2249861	78.1313	0.714286	60	46552	60	1895	0.534994	0.0262627	530	280	93	434	3	0	0	0
F48_56.27	g__Prevotella	55	2704519	89.0719	2.53378	121	35250	121	2205	0.431505	0.020656	567	296	47	511	9	0	0	0
F48_56.38	o__Clostridiales	172	2026286	95.0783	1.02768	112	30030	112	2007	0.550986	0.0247134	263	149	21	239	3	0	0	0
F48_56.48	k__Bacteria	901	1876398	87.1795	1.28205	68	45829	68	1836	0.348243	0.0132229	171	117	16	153	2	0	0	0
F48_56.29	o__Clostridiales	172	2093999	96.0884	4.55782	100	30706	100	1992	0.588147	0.0179055	261	147	8	245	7	1	0	0
F48_56.56	c__Clostridia	387	1322809	88.3888	2.41935	183	10740	183	1296	0.523966	0.025127	223	124	34	186	3	0	0	0
F48_56.43	p__Actinobacteria	31	1879322	90.8602	0	264	9836	264	1783	0.602897	0.0235997	211	124	17	194	0	0	0	0
F48_56.59	k__Bacteria	174	1516850	89.8876	1.28411	97	25328	97	1539	0.277737	0.0167443	149	89	10	137	2	0	0	0
F48_56.37	p__Proteobacteria	1487	2277861	94.479	2.32919	276	13078	276	2227	0.628375	0.0244602	256	161	24	227	5	0	0	0
F48_56.46	o__Bacteroidales	92	2853033	98.1481	0.123457	123	37073	123	2317	0.481131	0.0289783	487	270	5	481	1	0	0	0
F48_56.47	o__Clostridiales	155	2148312	85.2537	3.52309	442	6097	442	2391	0.419376	0.0171152	274	157	67	199	8	0	0	0
F48_56.7	k__Bacteria	5449	2045442	60.3448	0	184	14543	184	1599	0.518032	0.0249267	104	58	66	38	0	0	0	0
F48_56.61	c__Clostridia	387	2181605	95.1613	1.6129	98	39559	98	1819	0.499909	0.0240747	223	124	9	212	2	0	0	0
F48_56.60	o__Clostridiales	172	1923887	98.6577	0	41	71338	41	1794	0.416275	0.0232694	263	149	2	261	0	0	0	0
F48_56.26	o__Bacteroidales	198	4042387	92.9662	0.705128	441	12232	441	3516	0.456947	0.026843	427	260	41	383	3	0	0	0
F48_56.67	o__Clostridiales	172	1458833	66.1629	4.16107	422	3933	422	1672	0.602289	0.0223901	263	149	107	146	10	0	0	0
F48_56.53	g__Prevotella	55	3002626	90.1308	0.647523	307	14722	307	2628	0.455553	0.0255612	567	296	91	471	5	0	0	0
F48_56.68	o__Clostridiales	172	2060836	95.7774	0.163972	102	36253	102	1993	0.562942	0.0184029	263	149	14	245	4	0	0	0
F48_56.74	p__Bacteroidetes	350	1754377	91.6984	0.47619	48	54443	48	1505	0.48564	0.0108237	316	210	23	292	1	0	0	0
F48_56.57	p__Bacteroidetes	350	2738920	89.594	3.17842	173	26467	173	2253	0.603395	0.0217809	314	208	62	243	9	0	0	0
F48_56.78	k__Bacteria	901	2232991	89.7436	1.9943	62	67320	62	2211	0.349125	0.0207104	171	117	13	155	3	0	0	0
F48_56.84	k__Bacteria	2921	686265	52.829	0	259	2769	259	870	0.483252	0.0243801	152	93	79	73	0	0	0	0
F48_56.49	o__Clostridiales	155	3401567	98.1013	3.48101	202	29008	202	3271	0.447024	0.0257302	278	158	4	265	9	0	0	0
F48_56.39	k__Bacteria	434	4042901	88.73	0	382	14147	382	3478	0.4235	0.0223389	278	186	34	244	0	0	0	0
F48_56.91	k__Bacteria	5449	1639716	59.6395	1.72414	463	3875	463	1627	0.440016	0.0204358	104	58	64	38	2	0	0	0
F48_56.85	o__Clostridiales	304	1188398	75.7357	0.582751	50	43398	50	1223	0.279572	0.0159954	250	143	47	201	2	0	0	0
F48_56.72	p__Bacteroidetes	350	2219233	90.5075	5.64103	420	6679	420	2172	0.555938	0.0248738	314	208	29	265	20	0	0	0
F48_56.66	o__Bacteroidales	198	3244227	91.2179	1.15385	107	44142	107	2666	0.422314	0.0226926	427	260	29	391	7	0	0	0
F48_56.81	o__Selenomonadales	64	1781274	92.495	0.898204	211	11208	211	1766	0.481094	0.0276072	334	167	50	282	2	0	0	0
F48_56.83	o__Clostridiales	172	2202068	96.7091	2.68456	106	31073	106	2187	0.605925	0.0209536	263	149	32	226	5	0	0	0
F48_56.95	k__Bacteria	2921	1679799	94.086	0.58651	141	16013	141	1744	0.475194	0.0169896	152	93	7	139	6	0	0	0
F48_56.8	g__Prevotella	55	2468446	74.8311	1.01351	90	40581	90	1897	0.538507	0.0194104	567	296	153	411	3	0	0	0
F48_56.90	o__Clostridiales	172	2263190	90.902	3.65772	411	7258	411	2558	0.483355	0.0385038	263	149	46	210	7	0	0	0
F48_56.94	o__Clostridiales	155	1798702	76.9211	0.843882	154	17668	154	1747	0.519703	0.0164149	278	158	86	190	2	0	0	0
F48_56.98	k__Bacteria	901	1816456	93.1624	0.2849	35	86887	35	1754	0.29894	0.0118531	171	117	9	161	1	0	0	0
F48_56.77	o__Bacteroidales	160	2972567	78.2629	0.0621891	97	43293	97	2455	0.450722	0.0234081	491	268	135	355	1	0	0	0
F49_15.13	o__Bacteroidales	213	2043449	58.805	0	37	75039	37	1597	0.568123	0.0155979	406	265	171	235	0	0	0	0
F48_56.80	k__Bacteria	434	2831938	94.086	0.537634	53	102690	53	2432	0.399658	0.0180543	278	186	13	263	2	0	0	0
F49_15.14	g__Prevotella	55	2369873	79.3852	2.86323	295	10401	295	2069	0.46692	0.0273841	567	296	138	392	23	14	0	0
F49_15.11	k__Bacteria	88	2794881	96.4286	0	49	79137	49	2425	0.554652	0.0146729	229	147	6	223	0	0	0	0
F49_15.30	o__Bacteroidales	160	1434178	51.4405	0.371747	21	117190	21	1199	0.461465	0.00918541	492	269	201	290	1	0	0	0
F49_15.33	o__Clostridiales	172	1430038	63.311	0.223714	305	5665	305	1590	0.564835	0.0231035	263	149	78	184	1	0	0	0
F49_15.36	o__Clostridiales	172	2057554	75.5495	1.67785	224	13667	224	2155	0.268097	0.0211146	263	149	49	210	2	2	0	0
F49_15.20	o__Clostridiales	172	1828456	92.1131	2.26757	119	20846	119	1741	0.590238	0.0161391	261	147	35	221	5	0	0	0
F49_15.25	g__Prevotella	65	3427493	98.0357	0.535714	140	36876	140	2751	0.526255	0.0264332	530	280	6	522	2	0	0	0
F49_15.47	k__Bacteria	901	1201583	62.1808	1.7094	406	2965	406	1418	0.34931	0.0207138	171	117	64	105	2	0	0	0
F49_15.19	o__Clostridiales	172	2936654	97.9866	1.00671	130	36908	130	2795	0.610016	0.01936	257	149	3	251	3	0	0	0
F49_15.15	o__Bacteroidales	160	2855016	81.645	0.371747	51	103655	51	2360	0.466959	0.014496	492	269	74	417	1	0	0	0
F49_15.31	o__Clostridiales	172	2423831	87.0284	3.85488	340	9211	340	2484	0.597915	0.031868	261	147	65	187	9	0	0	0
F49_15.41	o__Clostridiales	172	1804847	64.2857	1.36054	14	189339	14	1696	0.59659	0.0145229	261	147	106	153	2	0	0	0
F49_15.32	o__Clostridiales	172	2373083	97.3154	0.671141	87	43652	87	2194	0.53275	0.0205248	263	149	5	257	1	0	0	0
F49_15.39	f__Lachnospiraceae	33	2587047	94.7368	1.77981	145	26951	145	2616	0.412527	0.0241334	333	171	13	315	5	0	0	0
F49_15.38	p__Firmicutes	100	1687414	87.9747	0.949367	91	30056	91	1733	0.315121	0.0176879	295	158	28	265	2	0	0	0
F49_15.23	o__Bacteroidales	160	3376894	84.9046	0.279851	70	71581	70	2766	0.442831	0.0240991	491	268	104	385	2	0	0	0
F49_15.48	k__Bacteria	131	1400194	57.7344	1.88679	484	3092	484	1735	0.372703	0.0204277	177	106	92	84	0	1	0	0
F49_15.27	o__Bacteroidales	160	3260627	84.4859	2.80473	101	60861	101	2619	0.406487	0.0211	491	268	91	384	16	0	0	0
F49_15.42	o__Bacteroidales	198	2557536	64.2308	1.53846	42	80280	42	2064	0.422586	0.0202406	427	260	135	287	5	0	0	0
F49_15.44	p__Proteobacteria	1487	2228337	92.5	0	88	41975	88	1964	0.574779	0.0231986	256	160	56	200	0	0	0	0
F49_15.4	o__Bacteroidales	198	2807996	66.9674	0.769231	131	33836	131	2262	0.462898	0.0125724	427	260	152	269	6	0	0	0
F49_15.49	o__Lactobacillales	490	1967025	93.8187	2.56115	274	10390	274	2159	0.386406	0.0203266	333	182	18	304	11	0	0	0
F49_15.40	o__Bacteroidales	160	3510155	94.5274	1.1194	96	58778	96	3098	0.45642	0.0189243	491	268	51	435	5	0	0	0
F49_15.22	g__Bacteroides	33	4815791	88.0707	0.566343	143	57155	143	3665	0.43154	0.0231379	839	309	149	684	6	0	0	0
F49_15.64	k__Bacteria	901	607654	57.265	1.02564	74	10813	74	683	0.428996	0.0176939	171	117	57	112	2	0	0	0
F49_15.5	p__Bacteroidetes	350	1418725	79.2628	0.961538	380	4125	380	1492	0.560999	0.0292058	314	208	76	236	2	0	0	0
F49_15.51	o__Selenomonadales	64	1432180	62.8743	0	19	119201	19	1284	0.504223	0.0108416	334	167	145	189	0	0	0	0
F49_15.50	p__Actinobacteria	31	1986181	95.1613	0.806452	89	33462	89	1768	0.600527	0.0183168	211	124	22	188	1	0	0	0
F49_15.54	o__Selenomonadales	64	1760292	77.2455	0.898204	46	56127	46	1672	0.469622	0.0147912	334	167	90	241	3	0	0	0
F49_15.53	o__Clostridiales	172	1950400	89.6542	2.94785	94	37900	94	1817	0.588862	0.022158	261	147	54	199	8	0	0	0
F49_35.18	k__Bacteria	2921	1628084	95.6989	0.537634	167	13321	167	1690	0.472618	0.023544	152	93	5	146	1	0	0	0
F49_15.60	o__Bacteroidales	160	2306368	82.9926	0	96	34232	96	1808	0.511565	0.0255413	492	269	58	434	0	0	0	0
F49_15.65	o__Clostridiales	172	2130104	78.5696	3.69128	111	34644	111	2294	0.292251	0.0214663	263	149	43	213	5	2	0	0
F49_15.56	k__Bacteria	131	2377094	95.5526	3.77358	228	15565	228	2534	0.382381	0.0243358	177	106	10	163	4	0	0	0
F49_35.10	p__Bacteroidetes	350	2147410	90.7143	0.026455	52	67308	52	1739	0.494267	0.0134002	316	210	23	292	1	0	0	0
F49_35.12	o__Clostridiales	172	1639286	90.8054	2.01342	202	11778	202	1687	0.619076	0.0203874	257	149	21	229	6	1	0	0
F49_15.63	g__Lactobacillus	91	1900336	97.6461	0	115	27829	115	1992	0.381428	0.0200699	430	154	10	420	0	0	0	0
F49_35.21	o__Clostridiales	172	1844876	68.9038	2.01342	85	42363	85	1826	0.545742	0.0169016	263	149	62	196	5	0	0	0
F49_35.17	p__Bacteroidetes	350	2160036	99.5192	0.961538	28	105301	28	1877	0.545447	0.0224499	314	208	1	311	2	0	0	0
F49_15.62	o__Bacteroidales	160	2495625	82.1714	2.42537	59	69030	59	2034	0.42295	0.0183712	491	268	117	366	8	0	0	0
F49_35.28	o__Clostridiales	172	1620697	69.5139	1.46431	169	13336	169	1627	0.451683	0.0242995	263	149	101	158	4	0	0	0
F49_35.13	o__Clostridiales	155	2246270	73.7911	4.85669	641	3736	641	2607	0.418415	0.0189831	274	157	89	172	13	0	0	0
F49_35.44	k__Bacteria	5449	1551649	51.7241	0	56	34521	56	1301	0.634488	0.0128257	104	58	68	36	0	0	0	0
F49_15.9	g__Prevotella	55	2809658	84.8914	5.68694	309	13322	309	2438	0.466166	0.026445	567	296	123	421	21	2	0	0
F49_35.4	k__Bacteria	5449	2543386	65.5172	0	92	40233	92	2113	0.465701	0.0174687	104	58	59	45	0	0	0	0
F49_35.20	p__Proteobacteria	1487	2396351	96.118	1.5528	174	20941	174	2070	0.652006	0.0188436	256	161	33	219	4	0	0	0
F49_15.7	p__Bacteroidetes	350	3419068	98.4776	0.480769	129	45696	129	2823	0.587805	0.0291789	314	208	14	299	1	0	0	0
F49_35.5	k__Bacteria	2921	1636180	97.8495	1.07527	69	38593	69	1634	0.475267	0.019189	152	93	3	148	1	0	0	0
F49_35.41	p__Bacteroidetes	350	1755150	91.9841	0	32	75206	32	1502	0.484765	0.0100783	316	210	20	296	0	0	0	0
F49_35.27	o__Bacteroidales	213	2250622	80.0029	0.880503	238	12586	238	1769	0.526495	0.0230731	406	265	99	304	3	0	0	0
F49_35.2	k__Bacteria	434	2922181	96.7742	0	85	60196	85	2509	0.400253	0.0185127	278	186	8	270	0	0	0	0
F49_35.36	o__Clostridiales	172	2242969	95.0993	3.69128	126	25265	126	2105	0.566765	0.0223223	263	149	33	224	6	0	0	0
F49_35.54	k__Bacteria	5449	1112267	52.7586	0	360	3267	360	1374	0.57355	0.0241932	104	58	65	39	0	0	0	0
F49_35.35	o__Bacteroidales	160	2469814	82.2491	0	108	34412	108	1922	0.510258	0.0279898	492	269	61	431	0	0	0	0
F49_35.47	c__Gammaproteobacteria	1164	1157217	59.7386	0.882353	403	3044	403	1320	0.366716	0.0231097	271	170	127	142	2	0	0	0
F49_35.55	k__Bacteria	5449	1081994	52.1944	0	359	3079	359	1225	0.413095	0.0215658	104	58	66	38	0	0	0	0
F49_35.33	o__Clostridiales	172	2452706	96.268	1.34228	315	10691	315	2473	0.420809	0.0259854	263	149	15	245	3	0	0	0
F49_35.46	o__Clostridiales	172	1942980	84.4694	2.46085	343	6994	343	2075	0.566928	0.0298224	263	149	67	189	7	0	0	0
F49_35.60	k__Bacteria	174	1351451	88.764	3.93258	179	10889	179	1524	0.256359	0.0180702	149	89	11	135	2	1	0	0
F49_35.49	o__Bacteroidales	160	2311850	94.5632	0.743494	185	20344	185	1965	0.442492	0.0312952	492	269	17	473	2	0	0	0
F49_35.51	o__Clostridiales	172	2359318	95.9732	2.85235	108	36450	108	2360	0.575649	0.0209083	263	149	8	249	6	0	0	0
F49_35.62	k__Bacteria	5449	2193963	98.2759	7.52351	41	85154	41	1718	0.543702	0.0125358	104	58	2	73	29	0	0	0
F49_35.40	g__Prevotella	55	3164713	94.5	2.91104	265	18154	265	2780	0.45317	0.0262562	567	296	69	485	13	0	0	0
F49_35.7	c__Clostridia	387	1259253	82.0339	0.806452	279	5517	279	1304	0.385201	0.0195027	223	124	39	183	1	0	0	0
F49_35.71	k__Bacteria	2993	1547919	95.5056	0	56	48798	56	1442	0.540491	0.0124531	143	89	4	139	0	0	0	0
F49_35.53	o__Selenomonadales	64	2111132	98.8024	1.0978	97	30422	97	2039	0.477335	0.0222227	334	167	33	297	4	0	0	0
F49_35.61	o__Clostridiales	172	1264532	53.5289	1.36054	44	31359	44	1180	0.591207	0.0136616	261	147	138	121	2	0	0	0
F49_35.57	f__Lachnospiraceae	90	3086696	91.0217	3.46518	404	10511	404	3005	0.419091	0.0175325	354	174	37	307	10	0	0	0
F49_35.52	p__Bacteroidetes	350	2541065	93.2959	1.28205	324	11698	324	2230	0.610353	0.0219805	314	208	51	259	4	0	0	0
F49_35.68	o__Clostridiales	172	1622949	68.0191	0.671141	393	4762	393	1758	0.544064	0.0249467	263	149	89	172	2	0	0	0
F49_35.56	o__Clostridiales	155	2750476	79.0612	6.85654	603	5534	603	2970	0.490797	0.0218518	278	158	90	175	13	0	0	0
F49_35.58	o__Clostridiales	172	2225950	91.3748	2.89116	313	10054	313	2328	0.627133	0.0279394	261	147	45	211	5	0	0	0
F49_35.29	k__Bacteria	434	4097994	93.5484	0	266	24825	266	3451	0.424724	0.024024	278	186	15	263	0	0	0	0
F49_35.42	o__Bacteroidales	160	3646465	94.872	1.95167	134	39549	134	3124	0.42295	0.0197623	492	269	55	430	7	0	0	0
F49_35.8	o__Clostridiales	172	1843018	93.0649	0.838926	78	38902	78	1795	0.557192	0.0209139	263	149	13	247	3	0	0	0
F49_35.89	k__Bacteria	5449	1788824	60.3448	0	182	13363	182	1441	0.481275	0.0230812	104	58	64	40	0	0	0	0
F49_35.69	o__Bacteroidales	92	2512057	95.9877	2.03704	188	18651	188	2069	0.511315	0.0283428	487	270	14	466	7	0	0	0
F49_35.81	o__Bacteroidales	213	2734362	93.9623	1.00629	144	32577	144	2306	0.479398	0.0221264	406	265	19	373	14	0	0	0
F49_35.73	f__Lachnospiraceae	57	2635278	96.3889	2.57649	153	26395	153	2468	0.470859	0.0186339	420	207	18	395	7	0	0	0
F49_56.15	k__Bacteria	5449	2065789	53.4483	0	84	33725	84	1746	0.472033	0.0198154	104	58	67	37	0	0	0	0
F49_35.87	p__Bacteroidetes	350	2200429	90.9524	5.02646	58	53277	58	1825	0.474269	0.0112786	316	210	22	282	11	1	0	0
F49_35.85	o__Clostridiales	172	2314050	80.1793	2.94785	598	4424	598	2504	0.599864	0.0308362	261	147	76	179	6	0	0	0
F49_56.17	k__Bacteria	5449	2497989	84.4828	8.58934	188	22424	188	1998	0.490718	0.0230305	104	58	10	74	17	3	0	0
F49_35.88	o__Bacteroidales	92	2273889	74.5412	0.37037	71	47273	71	1905	0.474095	0.0170467	487	270	168	318	1	0	0	0
F49_35.90	k__Bacteria	131	1865577	98.0952	0.714286	116	26828	116	1952	0.32595	0.0156713	176	105	2	171	3	0	0	0
F49_56.27	k__Bacteria	5449	2865567	68.9655	1.72414	84	61541	84	2376	0.413005	0.0170803	104	58	57	46	1	0	0	0
F49_56.21	k__Bacteria	525	1803998	94.8529	1.83824	139	17039	139	1710	0.494647	0.0153365	208	136	8	197	3	0	0	0
F49_35.67	o__Bacteroidales	160	3443920	88.7189	2.98507	87	56497	87	2780	0.444741	0.0209521	491	268	80	391	20	0	0	0
F49_56.20	p__Actinobacteria	31	1428872	75.3821	1.72811	376	4278	376	1494	0.60766	0.0257317	211	124	65	143	3	0	0	0
F49_56.19	o__Bacteroidales	160	2244583	92.5991	0	164	19363	164	1780	0.543408	0.0249459	492	269	30	462	0	0	0	0
F49_56.25	o__Clostridiales	172	2019364	91.8904	1.06772	92	31947	92	1805	0.573736	0.0177172	263	149	47	212	4	0	0	0
F49_56.29	o__Bacteroidales	92	1530708	59.9074	1.48148	218	8292	218	1205	0.533195	0.0183301	487	270	190	292	5	0	0	0
F49_56.45	k__Bacteria	5449	2196691	74.1379	0	525	4942	525	2246	0.363328	0.0227458	102	58	53	49	0	0	0	0
F49_56.16	o__Selenomonadales	64	1413789	75.6384	0.998004	399	3827	399	1539	0.551252	0.0256311	334	167	107	224	3	0	0	0
F49_56.33	o__Bacteroidales	213	2179139	89.8742	1.71069	82	38631	82	1722	0.585502	0.0199092	406	265	36	362	8	0	0	0
F49_56.3	o__Selenomonadales	64	1696335	91.1731	1.49701	243	9632	243	1666	0.487035	0.0232707	334	167	53	278	3	0	0	0
F49_56.37	o__Clostridiales	172	2781381	88.3669	2.63563	520	6539	520	2887	0.56955	0.0282043	263	149	43	212	8	0	0	0
F49_56.31	o__Clostridiales	172	1629818	93.4913	1.51007	228	9972	228	1712	0.445876	0.0199193	263	149	14	246	3	0	0	0
F49_35.79	o__Bacteroidales	198	4096251	94.5513	0.128205	335	16330	335	3497	0.459117	0.0258892	427	260	55	371	1	0	0	0
F49_56.58	k__Bacteria	5449	2210233	53.4483	0	51	63614	51	1670	0.499358	0.0125362	104	58	67	37	0	0	0	0
F49_56.44	o__Bacteroidales	213	2666774	89.7893	1.77358	327	10876	327	2349	0.558512	0.0340041	406	265	57	340	8	1	0	0
F49_56.30	g__Prevotella	55	2924951	84.8508	3.9334	124	35234	124	2453	0.456681	0.0219013	567	296	114	431	22	0	0	0
F49_35.75	f__Enterobacteriaceae	134	3207583	82.434	0.723047	706	5445	706	3358	0.521153	0.0229195	1173	336	198	963	12	0	0	0
F49_56.42	o__Clostridiales	172	2448893	97.9866	0	121	31517	121	2320	0.45287	0.0186632	263	149	4	259	0	0	0	0
F49_56.4	o__Bacteroidales	92	3354247	92.9012	0.740741	311	15292	311	2714	0.442897	0.0322885	487	270	34	450	3	0	0	0
F49_56.43	o__Bacteroidales	92	2723687	88.897	0	286	12887	286	2183	0.49032	0.0232149	487	270	78	409	0	0	0	0
F49_56.5	o__Clostridiales	172	2154380	96.3087	2.25811	167	19578	167	2149	0.589393	0.0336842	263	149	6	252	5	0	0	0
F49_56.59	p__Bacteroidetes	350	2044380	90.4762	0.740741	46	57593	46	1707	0.474833	0.0124007	316	210	24	289	3	0	0	0
F49_56.49	p__Firmicutes	100	1560296	72.613	2.24636	382	4670	382	1618	0.322897	0.0196447	295	158	102	186	7	0	0	0
F49_56.61	p__Bacteroidetes	350	2288016	94.7619	0.502646	70	57215	70	1856	0.494025	0.0154827	316	210	12	302	2	0	0	0
F49_56.71	o__Clostridiales	172	1730808	81.2081	0	26	116175	26	1584	0.419086	0.0161326	263	149	68	195	0	0	0	0
F49_56.41	p__Bacteroidetes	350	3256016	98.5577	2.08333	74	85048	74	2582	0.587473	0.0183441	314	208	6	302	6	0	0	0
F49_56.77	p__Bacteroidetes	350	1708809	81.5079	0.571429	45	51756	45	1468	0.484481	0.014052	316	210	48	266	2	0	0	0
F49_56.67	g__Prevotella	55	2269069	81.0584	1.57658	214	13748	214	1924	0.471352	0.0264393	567	296	136	424	7	0	0	0
F49_56.82	o__Clostridiales	172	1487994	72.8649	2.12528	253	8426	253	1635	0.281917	0.0212763	263	149	53	205	5	0	0	0
F49_56.64	f__Lachnospiraceae	57	2970576	95.2093	3.84863	160	29144	160	2817	0.441666	0.0221386	420	207	15	394	11	0	0	0
F49_56.75	o__Clostridiales	172	2504035	95.302	0.671141	197	26810	197	2399	0.372085	0.0321496	263	149	40	221	2	0	0	0
F49_56.7	f__Lachnospiraceae	90	4244061	98.5632	7.42773	284	37567	284	4304	0.373171	0.0249709	354	174	4	332	18	0	0	0
F49_56.76	o__Clostridiales	172	1771139	95.9732	0.671141	48	67255	48	1712	0.400686	0.0190963	263	149	7	255	1	0	0	0
F49_56.47	o__Bacteroidales	198	3414267	93.7273	0.987179	181	27286	181	2796	0.458715	0.0203178	427	260	52	369	6	0	0	0
F49_56.54	o__Bacteroidales	213	3095493	98.1132	0	48	96744	48	2478	0.433685	0.0191073	406	265	6	400	0	0	0	0
F49_56.6	k__Bacteria	434	2725724	90.3226	0.537634	64	80713	64	2336	0.402458	0.0193591	278	186	23	254	1	0	0	0
F49_56.87	o__Clostridiales	172	1987344	94.3519	0.671141	85	37218	85	1916	0.567648	0.0189082	263	149	40	222	1	0	0	0
F49_56.51	o__Bacteroidales	160	3422911	93.5688	4.08922	206	23521	206	2915	0.475096	0.023195	492	269	50	419	23	0	0	0
F49_56.8	g__Lactobacillus	91	1966927	97.6461	0	126	26821	126	2075	0.380604	0.0212581	430	154	10	420	0	0	0	0
F49_56.84	f__Lachnospiraceae	90	3712544	95.1411	4.64559	246	29718	246	3678	0.387681	0.0220053	354	174	30	305	19	0	0	0
F52_15.11	o__Clostridiales	172	1786582	86.6387	1.24717	107	26978	107	1731	0.589351	0.0272362	261	147	55	203	3	0	0	0
F52_15.16	o__Clostridiales	172	1538113	67.0068	0	11	203943	11	1445	0.595611	0.0116351	261	147	95	166	0	0	0	0
F49_56.88	o__Clostridiales	172	2026951	95.7593	4.7619	253	10874	253	1987	0.58946	0.0242037	261	147	18	235	8	0	0	0
F52_15.32	k__Bacteria	5449	1932867	58.9314	1.75439	617	3445	617	2369	0.412045	0.0244192	103	57	64	38	1	0	0	0
F52_15.25	k__Bacteria	131	2014377	95.4178	0.229111	208	14315	208	2133	0.341745	0.0194628	177	106	10	165	2	0	0	0
F52_15.17	o__Clostridiales	155	2807322	97.4684	0	105	39766	105	2482	0.492465	0.0158128	278	158	35	243	0	0	0	0
F52_15.21	g__Prevotella	65	3334899	96.6071	0.535714	121	44854	121	2654	0.526465	0.0271656	530	280	27	501	2	0	0	0
F52_15.14	o__Bacteroidales	198	2839747	70.1024	0.897436	671	4691	671	2775	0.457191	0.0278633	427	260	158	266	3	0	0	0
F52_15.2	o__Clostridiales	172	2272870	96.5986	8.8648	109	31902	109	2161	0.583597	0.0182836	261	147	6	233	22	0	0	0
F52_15.61	o__Clostridiales	172	1653897	74.7665	2.46085	166	15100	166	1726	0.292231	0.0219654	263	149	48	211	3	1	0	0
F52_15.30	p__Firmicutes	100	2150540	93.756	0.632911	360	7875	360	1866	0.524246	0.0238485	295	158	41	253	1	0	0	0
F52_15.8	k__Bacteria	5449	2980539	87.931	9.53501	64	73190	64	2433	0.422524	0.0168428	104	58	8	74	22	0	0	0
F52_15.38	g__Prevotella	65	2448242	80.1071	0.119048	82	41078	82	2076	0.529454	0.0339073	530	280	81	448	1	0	0	0
F52_15.63	o__Bacteroidales	213	2007047	62.7673	0.188679	45	69940	45	1562	0.567627	0.0181572	406	265	160	245	1	0	0	0
F52_15.51	g__Lactobacillus	91	1228635	61.3636	0	86	21844	86	1235	0.384475	0.0247794	430	154	176	254	0	0	0	0
F52_15.50	p__Firmicutes	100	1181371	65.1899	0.632911	47	41616	47	1155	0.317949	0.0162921	295	158	130	164	1	0	0	0
F52_15.26	k__Bacteria	88	2821724	97.9592	0	52	94735	52	2449	0.553019	0.0194921	229	147	3	226	0	0	0	0
F52_15.46	o__Selenomonadales	64	2108754	97.006	0.898204	42	78624	42	1966	0.474344	0.0168089	334	167	40	291	3	0	0	0
F52_56.21	o__Clostridiales	172	1130259	62.8404	0.33557	307	3949	307	1232	0.468351	0.0206734	263	149	101	161	1	0	0	0
F52_15.66	p__Actinobacteria	31	2037849	95.1613	0.806452	105	31437	105	1813	0.601106	0.0192734	211	124	29	181	1	0	0	0
F49_56.80	f__Enterobacteriaceae	88	3393894	75.7009	0.819932	767	5232	767	3675	0.514945	0.0273451	1207	328	219	973	15	0	0	0
F52_56.2	f__Lachnospiraceae	57	1870638	69.3642	2.29469	527	3861	527	2082	0.477236	0.0221232	420	207	136	278	6	0	0	0
F52_56.19	g__Prevotella	65	2328941	80.0476	0.208333	59	59024	59	1953	0.537182	0.0272826	530	280	85	443	2	0	0	0
F52_15.56	g__Prevotella	55	2441333	75.8446	0.506757	93	46211	93	1924	0.517989	0.0180257	567	296	123	442	2	0	0	0
F52_56.20	o__Bacteroidales	160	2196473	92.4597	0.123916	45	72575	45	1719	0.539743	0.0152056	492	269	29	462	1	0	0	0
F52_56.26	o__Clostridiales	172	1920791	93.7551	2.34899	151	19393	151	1919	0.568535	0.019643	263	149	22	237	4	0	0	0
F52_56.16	g__Prevotella	55	2762266	87.8955	0.788288	188	23671	188	2277	0.459296	0.0202433	567	296	93	471	3	0	0	0
F52_56.37	k__Bacteria	5449	2923609	59.1223	1.72414	771	4268	771	2881	0.459211	0.0309245	104	58	65	38	1	0	0	0
F52_56.3	k__Bacteria	901	1679210	87.1795	1.28205	109	22589	109	1686	0.331704	0.0114036	171	117	17	152	2	0	0	0
F52_15.43	o__Bacteroidales	160	3782999	93.3788	3.5316	125	48180	125	3199	0.418033	0.022531	492	269	77	404	11	0	0	0
F52_56.28	p__Bacteroidetes	350	2182393	91.6667	0.026455	52	69859	52	1770	0.493471	0.0154569	316	210	22	293	1	0	0	0
F52_56.44	p__Bacteroidetes	350	1191098	55.8413	1.66667	303	4364	303	1199	0.479606	0.0152917	316	210	162	150	4	0	0	0
F52_56.30	o__Selenomonadales	64	1593059	85.8973	2.86363	384	4897	384	1781	0.483116	0.027703	334	167	48	279	7	0	0	0
F52_56.29	o__Clostridiales	172	1900826	78.2313	0.136054	98	32614	98	1871	0.632175	0.0164002	261	147	49	211	1	0	0	0
F52_15.49	o__Bacteroidales	160	4114827	95.9263	0.371747	147	49581	147	3335	0.46704	0.0252008	492	269	17	474	1	0	0	0
F52_56.53	k__Bacteria	174	1503524	94.1011	4.0931	44	77041	44	1662	0.283545	0.0162918	149	89	6	138	5	0	0	0
F52_56.4	p__Actinobacteria	31	2166929	95.1613	1.6129	157	21796	157	1995	0.653008	0.0262979	211	124	6	202	3	0	0	0
F52_56.33	o__Bacteroidales	198	2523318	65.1865	0	87	39989	87	2060	0.422063	0.0204741	427	260	130	297	0	0	0	0
F52_56.32	p__Bacteroidetes	350	2582916	95.9135	0.320513	130	31866	130	2137	0.603602	0.0188294	314	208	12	295	7	0	0	0
F52_56.40	o__Clostridiales	304	2106537	90.3576	2.85904	359	7841	359	2113	0.527103	0.0219034	247	141	29	213	5	0	0	0
F52_56.5	o__Bacteroidales	213	1304193	51.8868	0.628931	32	74898	32	1118	0.500766	0.0191515	406	265	214	188	4	0	0	0
F52_56.12	o__Bacteroidales	160	4397977	86.8491	4.86318	247	41083	247	4014	0.393468	0.0319537	491	268	104	364	21	1	1	0
F52_56.51	o__Clostridiales	172	1777666	73.6923	2.34694	431	4942	431	1994	0.616556	0.0237226	261	147	80	175	4	2	0	0
F52_56.68	k__Bacteria	901	1641706	88.4615	0.854701	76	26567	76	1618	0.356479	0.0103386	171	117	15	154	2	0	0	0
F52_56.41	o__Clostridiales	172	2519031	95.7494	5.55928	205	18433	205	2516	0.612749	0.0260707	257	149	13	233	11	0	0	0
F52_56.67	o__Clostridiales	172	1920711	78.4569	5.62525	434	5476	434	2030	0.577377	0.0222322	263	149	66	177	18	2	0	0
F52_56.55	p__Bacteroidetes	350	2992575	95.4762	0.952381	166	24788	166	2458	0.486137	0.0180567	316	210	12	302	2	0	0	0
F52_56.60	o__Bacteroidales	92	2169140	84.2901	0	172	17197	172	1743	0.52057	0.0231257	487	270	54	433	0	0	0	0
F52_56.8	k__Bacteria	5449	2973656	79.3103	0	69	64873	69	2481	0.46018	0.0171225	104	58	48	56	0	0	0	0
F52_56.52	g__Prevotella	55	2746605	92.4437	1.35135	135	31065	135	2266	0.431516	0.0226381	567	296	31	531	5	0	0	0
F52_56.70	o__Clostridiales	172	2130067	93.7004	5.33557	332	8576	332	2320	0.582	0.0255335	263	149	27	222	12	2	0	0
F52_56.82	k__Bacteria	5449	2870703	72.8736	8.96552	271	17991	271	2591	0.474234	0.0243428	104	58	51	47	6	0	0	0
F52_56.54	o__Clostridiales	172	2015560	95.6484	7.48299	290	9225	290	2007	0.591137	0.022488	261	147	34	213	14	0	0	0
F52_56.42	k__Bacteria	434	3191046	89.7849	1.20968	74	102741	74	2791	0.397585	0.02512	278	186	36	236	6	0	0	0
F52_56.88	k__Bacteria	5449	1722562	53.7618	0	394	4825	394	1522	0.503322	0.0239916	104	58	67	37	0	0	0	0
F52_56.85	k__Bacteria	2921	1504124	85.7944	8.6654	354	5123	354	1726	0.464094	0.0228098	152	93	28	109	15	0	0	0
F52_56.74	o__Clostridiales	172	1776859	83.8926	0	25	150834	25	1635	0.419047	0.0136905	263	149	32	231	0	0	0	0
F52_56.77	o__Bacteroidales	160	2240274	79.0273	0	127	22157	127	1714	0.514207	0.0238334	492	269	84	408	0	0	0	0
F52_56.71	g__Prevotella	55	2481649	85.951	2.02703	164	20932	164	2038	0.468808	0.0237608	567	296	100	458	9	0	0	0
F52_56.75	o__Clostridiales	172	1614270	94.6309	0.894855	66	32564	66	1577	0.403756	0.0184701	263	149	9	252	2	0	0	0
F52_56.84	p__Proteobacteria	1487	870614	50.2208	1.39752	332	2685	332	1003	0.633799	0.0245362	256	161	133	120	3	0	0	0
F52_56.69	g__Prevotella	55	2689963	88.6824	1.01351	97	40581	97	2068	0.539401	0.0226434	567	296	96	468	3	0	0	0
F52_56.83	o__Clostridiales	172	2047483	95.4139	1.50498	82	37612	82	2027	0.5616	0.0273496	263	149	9	242	12	0	0	0
F53_15.24	k__Bacteria	5449	1945240	95.4545	4.23197	223	11155	223	2001	0.592266	0.0226712	104	58	9	78	17	0	0	0
F53_15.29	k__Bacteria	5449	2023575	63.8528	1.78571	394	6375	394	2183	0.601221	0.0242909	102	56	58	43	1	0	0	0
F52_56.86	o__Bacteroidales	160	2221626	93.6111	0	98	31614	98	1772	0.542607	0.0200947	492	269	31	461	0	0	0	0
F52_56.89	p__Actinobacteria	31	2405641	85.4413	2.77778	528	5824	528	2491	0.626785	0.0284577	211	124	28	178	5	0	0	0
F53_15.18	g__Prevotella	65	2045154	70.2857	0.119048	94	29026	94	1700	0.542442	0.0253791	530	280	125	404	1	0	0	0
F53_15.10	p__Actinobacteria	31	2060649	98.9919	0.806452	72	39929	72	1829	0.599631	0.0168986	211	124	2	208	1	0	0	0
F53_15.21	p__Firmicutes	100	1151976	69.6203	0	111	16192	111	1168	0.316069	0.0173613	295	158	112	183	0	0	0	0
F53_15.49	k__Bacteria	5449	2821406	76.8966	5.17241	54	77513	54	2406	0.412406	0.0165549	104	58	50	51	3	0	0	0
F53_15.44	o__Clostridiales	172	2061024	76.8714	2.68456	142	23705	142	2173	0.290439	0.0241488	263	149	49	209	4	1	0	0
F53_15.9	o__Clostridiales	172	1683105	72.4734	3.24385	125	22333	125	1719	0.268891	0.0146648	263	149	60	198	3	2	0	0
F53_15.25	p__Proteobacteria	1487	1749871	91.8219	1.44928	379	5798	379	1789	0.633422	0.0213178	256	161	16	236	4	0	0	0
F53_15.42	o__Clostridiales	172	1381987	58.5884	0.680272	29	61828	29	1309	0.59309	0.0151306	261	147	122	138	1	0	0	0
F53_15.43	p__Bacteroidetes	350	2113618	91.4286	0.714286	45	95321	45	1739	0.473446	0.0113258	316	210	21	293	2	0	0	0
F53_35.18	k__Bacteria	5449	4294692	62.2257	3.44828	116	71289	116	3569	0.417442	0.0189933	104	58	57	44	3	0	0	0
F53_15.20	o__Bacteroidales	160	2878636	77.7778	2.04461	73	66949	73	2339	0.421839	0.0175401	492	269	138	342	12	0	0	0
F53_15.34	f__Lachnospiraceae	33	2145226	98.0507	0	165	18987	165	2003	0.42283	0.0209609	333	171	5	328	0	0	0	0
F53_15.33	o__Clostridiales	172	2025823	95.7766	0	56	49069	56	1916	0.583068	0.0168278	261	147	46	215	0	0	0	0
F53_35.30	k__Bacteria	5449	1839642	58.6207	0	111	22975	111	1414	0.499305	0.015271	104	58	64	40	0	0	0	0
F53_15.5	o__Selenomonadales	64	2009605	95.6088	0.898204	125	27765	125	1987	0.476442	0.0229733	334	167	46	285	3	0	0	0
F53_15.23	o__Bacteroidales	160	2960621	75.4851	1.1194	61	75807	61	2419	0.43838	0.0202853	491	268	106	380	5	0	0	0
F53_35.27	p__Bacteroidetes	350	1421683	59.6825	0	33	57593	33	1226	0.48553	0.0129051	316	210	112	204	0	0	0	0
F53_35.22	o__Clostridiales	172	2186159	91.1493	3.57942	104	34945	104	2196	0.608887	0.0210631	263	149	48	209	6	0	0	0
F53_35.40	k__Bacteria	174	901880	82.0225	3.37079	97	13783	97	1017	0.291845	0.0166634	149	89	18	127	4	0	0	0
F53_15.45	o__Bacteroidales	198	3482309	93.7179	0.769231	103	51030	103	2849	0.420919	0.0223888	427	260	21	404	2	0	0	0
F53_35.17	g__Prevotella	55	2955985	92.6702	0.619369	216	22134	216	2508	0.455279	0.0229444	567	296	63	501	3	0	0	0
F53_35.25	o__Clostridiales	172	2071733	97.3154	0	61	53766	61	1957	0.484969	0.0280421	263	149	4	259	0	0	0	0
F53_35.36	f__Lachnospiraceae	33	1444869	64.7198	1.65692	403	3988	403	1658	0.42112	0.0194511	333	171	132	195	6	0	0	0
F53_35.33	p__Actinobacteria	31	2004210	93.1644	0.672043	188	17895	188	1859	0.656791	0.0261323	211	124	10	199	2	0	0	0
F53_35.42	p__Bacteroidetes	350	1091038	61.2179	0	9	220552	9	927	0.554951	0.0135102	314	208	107	207	0	0	0	0
F53_35.43	p__Bacteroidetes	350	1686242	75	0	28	78168	28	1334	0.4979	0.010268	316	210	64	252	0	0	0	0
F53_35.26	p__Bacteroidetes	350	2616701	95.4808	2.21154	157	28283	157	2171	0.60466	0.0187005	314	208	55	252	7	0	0	0
F53_35.45	o__Clostridiales	172	1881217	73.5361	4.80984	158	19302	158	1989	0.262709	0.0165661	263	149	55	196	10	1	1	0
F53_35.58	k__Bacteria	174	1141400	87.0787	7.30337	81	23285	81	1221	0.281222	0.011658	149	89	12	126	11	0	0	0
F53_35.51	o__Clostridiales	172	2588598	95.6376	0.838926	125	38539	125	2504	0.386319	0.0238357	263	149	12	249	2	0	0	0
F53_35.44	o__Clostridiales	155	2383438	83.6287	3.79747	367	9625	367	2492	0.411876	0.0235506	278	158	35	236	7	0	0	0
F53_15.30	f__Enterobacteriaceae	134	3905830	94.1759	1.35816	530	10365	530	3990	0.512987	0.024424	1173	336	58	1094	21	0	0	0
F53_35.15	o__Bacteroidales	160	3568775	89.0706	0.86741	280	17798	280	3045	0.473674	0.022244	492	269	43	445	4	0	0	0
F53_35.41	o__Clostridiales	172	2879427	96.5986	0.253169	273	15167	273	2755	0.592778	0.026494	261	147	5	253	3	0	0	0
F53_15.39	o__Bacteroidales	160	4818077	96.2619	4.24411	135	65403	135	4038	0.433292	0.0331899	492	269	33	450	4	5	0	0
F53_35.28	o__Bacteroidales	160	2756691	87.5829	2.71144	82	63445	82	2347	0.414468	0.0153102	491	268	95	382	14	0	0	0
F53_35.60	f__Lachnospiraceae	90	1809701	73.8506	0.191571	66	38576	66	1694	0.483967	0.0154312	354	174	112	241	1	0	0	0
F53_35.53	o__Selenomonadales	64	2051438	98.1492	1.69661	142	22377	142	1999	0.477902	0.0241741	334	167	34	295	5	0	0	0
F53_35.85	k__Bacteria	5449	1198945	67.5439	9.17065	97	19654	97	1225	0.303526	0.0153617	103	57	22	57	23	1	0	0
F53_35.75	o__Clostridiales	172	2021796	74.9902	2.68456	103	35216	103	2201	0.279363	0.0161316	263	149	52	206	5	0	0	0
F53_35.57	g__Prevotella	55	2385502	80.6682	0.844595	136	24398	136	2023	0.462584	0.0187396	567	296	160	404	3	0	0	0
F53_35.56	o__Clostridiales	172	2100464	93.835	0	136	22032	136	2027	0.587826	0.0197692	261	147	40	221	0	0	0	0
F53_35.64	o__Clostridiales	172	2048347	85.3468	0.356544	92	31805	92	2021	0.559992	0.0205628	263	149	32	229	2	0	0	0
F53_56.12	k__Bacteria	5449	1939743	56.2069	1.72414	385	6326	385	1677	0.500833	0.0244776	104	58	66	37	1	0	0	0
F53_35.52	g__Prevotella	55	2795484	90.0901	0.337838	114	36417	114	2146	0.532517	0.0186418	567	296	81	484	2	0	0	0
F53_35.8	o__Bacteroidales	160	1910009	59.1264	0	82	31165	82	1483	0.515759	0.0228069	492	269	176	316	0	0	0	0
F53_56.18	k__Bacteria	5449	1551487	51.7241	0	412	4342	412	1297	0.555011	0.025921	104	58	70	34	0	0	0	0
F53_35.66	g__Prevotella	65	2021147	64.2857	0.119048	62	41506	62	1638	0.54263	0.0208731	530	280	192	337	1	0	0	0
F53_56.2	k__Bacteria	5449	1205914	52.5862	0	396	3199	396	1159	0.562257	0.0260799	104	58	68	36	0	0	0	0
F53_35.80	o__Clostridiales	172	1684230	78.8031	0	122	20928	122	1619	0.545097	0.0173193	263	149	46	217	0	0	0	0
F53_56.11	c__Clostridia	387	1427540	89.9194	0	86	28926	86	1351	0.448083	0.022494	223	124	25	198	0	0	0	0
F53_35.77	o__Bacteroidales	213	2728701	95.283	0.880503	130	29526	130	2275	0.479559	0.022956	406	265	14	389	3	0	0	0
F53_35.83	o__Clostridiales	172	1735687	70.5145	0.680272	71	34995	71	1696	0.63512	0.0149896	261	147	73	187	1	0	0	0
F53_35.55	o__Bacteroidales	160	3897330	95.4791	7.99257	113	53965	113	3344	0.419888	0.0223974	492	269	66	400	21	5	0	0
F53_56.17	c__Bacilli	586	2194938	80.7099	4.46593	416	6831	416	2303	0.344702	0.0155471	325	181	53	262	10	0	0	0
F53_56.19	o__Bacteroidales	160	2093803	87.3441	0	152	20114	152	1677	0.52483	0.0194294	492	269	78	414	0	0	0	0
F53_35.39	o__Bacteroidales	198	4613427	97.5385	0	88	79176	88	3770	0.451596	0.0208245	427	260	11	416	0	0	0	0
F53_56.24	g__Prevotella	65	1675943	62.1313	0	88	30305	88	1403	0.477501	0.0180344	530	280	181	349	0	0	0	0
F53_56.39	k__Bacteria	5449	1495758	53.11	0	487	3156	487	1689	0.477737	0.0191673	103	57	66	37	0	0	0	0
F53_35.65	k__Bacteria	434	3043978	91.3978	1.07527	78	99312	78	2630	0.401307	0.0230851	278	186	17	259	2	0	0	0
F53_56.21	o__Bacteroidales	160	2488069	96.6419	3.45931	42	89821	42	2001	0.539922	0.0150828	492	269	14	461	17	0	0	0
F53_56.29	p__Bacteroidetes	350	1633850	86.1905	0	77	31716	77	1515	0.490036	0.0149528	316	210	34	282	0	0	0	0
F53_56.25	o__Clostridiales	172	929947	60.8063	1.90157	297	3364	297	1147	0.415408	0.0226654	263	149	101	156	6	0	0	0
F53_56.38	k__Bacteria	3167	1544444	82.7778	2.66667	198	10537	198	1544	0.330542	0.0171675	126	75	41	83	2	0	0	0
F53_35.61	f__Enterobacteriaceae	134	2923464	70.4036	1.53617	243	17921	243	2853	0.518389	0.0203246	1173	336	291	856	23	3	0	0
F53_56.3	o__Bacteroidales	160	1916179	67.7819	0.371747	68	41286	68	1501	0.535111	0.0152373	492	269	185	306	1	0	0	0
F53_56.35	o__Clostridiales	172	1823555	83.6689	1.34228	67	35345	67	1726	0.535261	0.023718	263	149	35	226	2	0	0	0
F53_56.32	o__Bacteroidales	213	2502792	90.1887	0.880503	353	9335	353	2241	0.481277	0.0280039	406	265	29	374	3	0	0	0
F53_56.33	f__Bifidobacteriaceae	70	1211094	61.3333	0.444444	53	32956	53	1028	0.630717	0.0149408	502	225	169	332	1	0	0	0
F53_56.48	k__Bacteria	5449	2276150	54.6395	5.17241	502	5456	502	2681	0.511287	0.0275348	104	58	61	39	4	0	0	0
F53_56.37	p__Actinobacteria	31	2192870	92.2235	0.806452	280	10111	280	2069	0.654099	0.0272734	211	124	14	196	1	0	0	0
F53_56.27	p__Bacteroidetes	350	3037711	93.0556	1.92308	129	37026	129	2387	0.598385	0.021362	314	208	47	263	4	0	0	0
F53_56.44	p__Bacteroidetes	350	2582070	90.0794	0.47619	104	35053	104	2086	0.501645	0.0253995	316	210	24	290	2	0	0	0
F53_56.41	o__Bacteroidales	213	1977297	79.2453	0	69	36621	69	1705	0.493649	0.0183689	406	265	76	330	0	0	0	0
F53_56.31	g__Prevotella	55	2668358	88.0068	0.675676	107	38269	107	2032	0.540598	0.0222552	567	296	54	511	2	0	0	0
F53_56.43	o__Clostridiales	172	2061294	93.2886	0	120	27766	120	1940	0.494235	0.0287228	263	149	12	251	0	0	0	0
F53_56.40	g__Prevotella	55	2628446	81.3908	3.09795	105	37085	105	2197	0.466919	0.0200017	567	296	77	456	34	0	0	0
F53_35.67	g__Bacteroides	33	5160270	86.8675	4.46703	135	60517	135	4050	0.432873	0.0207743	839	309	137	670	30	2	0	0
F53_56.66	k__Bacteria	5449	1754189	53.7931	1.72414	325	6548	325	1489	0.524314	0.0249722	104	58	70	33	1	0	0	0
F53_56.54	p__Bacteroidetes	350	1973750	90.9524	0.634921	97	31087	97	1663	0.475874	0.012964	316	210	23	291	2	0	0	0
F53_56.53	o__Bacteroidales	92	1854318	72.2994	0.679012	435	4681	435	1576	0.514609	0.0314907	487	270	148	334	5	0	0	0
F53_56.52	f__Spirochaetaceae	33	1718338	63.6364	0.699301	33	65614	33	1607	0.393492	0.0161258	249	143	80	168	1	0	0	0
F53_56.73	k__Bacteria	5449	2022047	62.069	0	108	25091	108	1650	0.543916	0.025082	104	58	64	40	0	0	0	0
F53_56.58	o__Clostridiales	172	1964548	92.8551	2.44051	99	28067	99	1899	0.565383	0.0191467	263	149	23	230	10	0	0	0
F53_56.56	o__Bacteroidales	92	2416891	89.9701	0.394265	191	17232	191	2013	0.467377	0.0194119	487	270	79	404	4	0	0	0
F53_56.60	k__Bacteria	2993	2131138	83.0923	5.68182	361	7701	361	2232	0.431315	0.0220802	142	88	37	100	5	0	0	0
F53_56.5	o__Bacteroidales	160	2727922	89.1086	1.02612	511	6905	511	2604	0.465865	0.0276776	491	268	86	401	4	0	0	0
F53_56.80	k__Bacteria	2993	1619339	94.7566	0	54	47215	54	1506	0.538912	0.0122354	143	89	8	135	0	0	0	0
F53_56.76	o__Bacteroidales	160	1968736	79.6468	0.929368	249	11886	249	1748	0.4653	0.0246394	492	269	106	383	3	0	0	0
F53_56.70	o__Bacteroidales	213	1445159	56.9811	0.377358	21	99490	21	1244	0.487506	0.0126116	406	265	168	237	1	0	0	0
F53_56.71	o__Bacteroidales	92	2218561	90.8333	1.36831	243	12131	243	1823	0.519713	0.026218	487	270	35	443	9	0	0	0
F53_56.85	o__Clostridiales	172	1427370	73.6374	2.45386	418	3837	418	1662	0.428258	0.0235569	263	149	71	183	9	0	0	0
F53_56.65	o__Bacteroidales	213	2080423	92.8188	1.8091	214	14870	214	1888	0.551966	0.0327145	406	265	27	369	10	0	0	0
F55_15.18	k__Bacteria	5449	2677326	71.3166	2.69592	74	62717	74	2240	0.40998	0.0212384	104	58	48	50	6	0	0	0
F53_56.57	p__Bacteroidetes	350	3071050	94.7115	2.91132	85	68238	85	2438	0.591276	0.0178726	314	208	46	259	9	0	0	0
F53_56.69	o__Bacteroidales	213	2412619	87.7358	0	61	62288	61	1962	0.496865	0.0185955	406	265	44	362	0	0	0	0
F55_15.10	o__Selenomonadales	64	1276720	64.8831	0.838323	23	95786	23	1126	0.479241	0.0135265	334	167	117	214	3	0	0	0
F53_56.9	o__Clostridiales	172	2584753	95.5257	7.99497	265	14733	265	2469	0.562976	0.021769	263	149	14	228	21	0	0	0
F53_56.83	p__Bacteroidetes	350	1982034	94.3376	2.72436	157	19904	157	1852	0.553489	0.0201478	314	208	25	281	8	0	0	0
F53_56.63	o__Bacteroidales	160	3893978	94.8389	1.48699	146	41509	146	3248	0.467779	0.0206056	492	269	45	442	5	0	0	0
F55_15.13	o__Bacteroidales	160	2076885	71.4622	0	87	37489	87	1596	0.509711	0.0287626	492	269	143	349	0	0	0	0
F53_56.79	o__Clostridiales	172	2757524	98.6577	0.671141	72	66625	72	2531	0.441633	0.0181806	263	149	3	258	2	0	0	0
F55_15.20	o__Bacteroidales	92	1552968	51.0494	0.123457	47	47293	47	1313	0.531927	0.0159751	487	270	246	240	1	0	0	0
F55_15.17	o__Bacteroidales	213	2352085	73.9623	0.81761	33	108237	33	1932	0.557911	0.020418	406	265	90	312	4	0	0	0
F55_15.11	o__Clostridiales	172	1874720	95.302	0.33557	98	29838	98	1769	0.398241	0.0322429	263	149	14	248	1	0	0	0
F55_15.32	o__Clostridiales	172	1679125	69.3974	3.24385	231	9817	231	1742	0.26767	0.0176278	263	149	61	196	5	1	0	0
F55_15.36	o__Clostridiales	172	1483104	57.6412	5.59284	195	10614	195	1603	0.274159	0.0160638	263	149	96	160	6	0	0	1
F55_15.45	k__Bacteria	5449	1335452	62.7586	0	174	11494	174	1397	0.564139	0.0209634	104	58	61	43	0	0	0	0
F55_15.29	g__Prevotella	55	2679089	90.4587	3.40653	184	23362	184	2281	0.46908	0.0186684	567	296	61	491	14	1	0	0
F55_15.23	o__Bacteroidales	160	2926094	91.7208	0.374532	89	45328	89	2373	0.431901	0.0140937	490	267	63	426	1	0	0	0
F55_15.38	k__Bacteria	131	1557614	71.1025	0	402	4577	402	1784	0.486179	0.0167852	176	105	57	119	0	0	0	0
F55_15.64	k__Bacteria	5449	1331959	54.023	0	23	105229	23	1074	0.417606	0.0144313	104	58	65	39	0	0	0	0
F55_15.43	p__Firmicutes	100	1439093	90.5063	0	93	28912	93	1314	0.467733	0.0192454	295	158	60	235	0	0	0	0
F55_15.28	g__Prevotella	55	2929090	91.3851	0.844595	103	46705	103	2292	0.530149	0.0219503	567	296	87	477	3	0	0	0
F55_15.31	g__Prevotella	55	2798778	90.0425	1.3795	217	20198	217	2446	0.454086	0.0214122	567	296	76	484	7	0	0	0
F55_15.53	k__Bacteria	131	1604764	79.5036	0.606469	439	4122	439	1913	0.343918	0.0183226	177	106	49	126	2	0	0	0
F55_15.40	o__Bacteroidales	160	1800180	61.2148	0.373134	78	34594	78	1468	0.459577	0.0199283	491	268	204	286	1	0	0	0
F55_15.54	o__Clostridiales	172	1501829	67.3469	0	29	86551	29	1459	0.575039	0.0206811	261	147	71	190	0	0	0	0
F55_15.57	p__Proteobacteria	1487	1093225	63.8475	0	368	3221	368	1210	0.63334	0.0230032	256	161	108	148	0	0	0	0
F55_15.48	o__Clostridiales	172	1746491	81.6327	0.0212585	67	36599	67	1697	0.606073	0.018766	261	147	40	220	1	0	0	0
F53_56.84	o__Bacteroidales	198	4276956	91.1666	2.05128	243	26344	243	3522	0.452719	0.0255019	427	260	77	340	10	0	0	0
F55_15.7	p__Bacteroidetes	350	1834985	68.8095	0.714286	32	90610	32	1515	0.474503	0.011517	316	210	118	196	2	0	0	0
F55_15.62	f__Veillonellaceae	33	1547891	68.938	1.37072	425	4067	425	1711	0.628979	0.0298387	423	214	134	282	7	0	0	0
F55_35.1	k__Bacteria	5449	1945516	62.069	1.72414	91	29095	91	1583	0.546689	0.0255944	104	58	63	40	1	0	0	0
F55_15.42	p__Firmicutes	100	1718194	80.3797	0.632911	86	38117	86	1689	0.31704	0.0183893	295	158	53	241	1	0	0	0
F55_15.41	g__Prevotella	55	3031930	89.6396	1.18243	149	31673	149	2482	0.510107	0.0246512	567	296	47	513	7	0	0	0
F55_15.37	f__Lachnospiraceae	33	3120023	79.8246	7.79031	267	21090	267	3093	0.402707	0.0243019	333	171	73	234	26	0	0	0
F55_15.30	g__Prevotella	55	4269545	97.2145	6.64414	174	41833	174	3645	0.490259	0.0219509	567	296	43	498	25	1	0	0
F55_35.2	k__Bacteria	5449	1974937	72.1591	4.41558	300	9089	300	2098	0.61022	0.0259723	102	56	22	61	18	1	0	0
F55_35.14	k__Bacteria	5449	2938766	94.1379	7.44514	134	32878	134	2447	0.43173	0.018292	104	58	6	83	15	0	0	0
F55_15.59	o__Bacteroidales	198	3017240	81.7949	1.25874	244	17759	244	2722	0.424217	0.0210837	427	260	70	344	13	0	0	0
F55_15.9	f__Lachnospiraceae	33	1592452	55.3589	2.74854	516	3261	516	1892	0.40888	0.0228445	333	171	155	170	8	0	0	0
F55_35.11	o__Bacteroidales	160	2204415	94.9556	0.743494	297	9074	297	1900	0.444576	0.0323327	492	269	29	460	3	0	0	0
F55_35.20	o__Bacteroidales	160	1921365	61.5613	0	143	19571	143	1429	0.518333	0.0221855	492	269	185	307	0	0	0	0
F55_35.21	p__Bacteroidetes	350	2129602	90.9524	0.502646	50	66003	50	1783	0.472221	0.01692	316	210	23	291	2	0	0	0
F55_15.65	o__Bacteroidales	160	3337593	88.7908	4.92565	297	16996	297	2969	0.422436	0.0219729	492	269	65	407	19	1	0	0
F55_15.67	o__Bacteroidales	160	2823935	70.9577	0.746269	66	66894	66	2298	0.443209	0.0251352	491	268	156	330	3	2	0	0
F55_35.29	p__Bacteroidetes	350	1862951	91.9841	0	33	96762	33	1596	0.48391	0.0117969	316	210	20	296	0	0	0	0
F55_35.28	g__Prevotella	65	1788545	70.6994	0.47619	226	10206	226	1423	0.478878	0.0235838	530	280	180	348	2	0	0	0
F55_35.32	o__Clostridiales	155	2372773	80.8089	1.70886	450	6651	450	2428	0.445163	0.0172431	278	158	71	203	4	0	0	0
F55_35.22	o__Clostridiales	172	1943466	96.9799	0.671141	40	83505	40	1855	0.424238	0.0168325	263	149	7	255	1	0	0	0
F55_35.4	o__Clostridiales	304	2223439	85.8173	4.31235	89	52058	89	2131	0.268901	0.0161871	250	143	33	208	9	0	0	0
F55_35.30	o__Clostridiales	172	1772054	79.9648	3.7415	376	5689	376	1879	0.595459	0.0238099	261	147	67	184	10	0	0	0
F55_35.40	o__Bacteroidales	92	2033671	79.0432	0	159	17333	159	1619	0.522212	0.0205113	487	270	108	379	0	0	0	0
F55_35.12	o__Bacteroidales	160	2874745	91.1899	0.373134	116	38914	116	2450	0.463327	0.0238258	491	268	73	417	1	0	0	0
F55_35.3	o__Clostridiales	172	1878330	93.4736	2.6644	163	16115	163	1814	0.592274	0.0195544	261	147	27	228	6	0	0	0
F55_35.5	k__Bacteria	5449	2677114	91.3793	3.94984	231	17147	231	2287	0.480907	0.0233878	104	58	19	71	14	0	0	0
F55_35.53	k__Bacteria	5449	2788882	66.5361	0.15674	230	16137	230	2431	0.479856	0.0225276	104	58	56	47	1	0	0	0
F55_35.46	o__Clostridiales	172	2021712	87.4161	0.671141	82	36407	82	1964	0.561171	0.022784	263	149	27	235	0	1	0	0
F55_35.31	o__Bacteroidales	213	2098376	81.6981	0.377358	55	69919	55	1775	0.505249	0.0216513	406	265	74	329	3	0	0	0
F55_35.41	o__Bacteroidales	198	2265814	72.2338	2.78846	290	11054	290	1981	0.424388	0.0219762	427	260	143	274	10	0	0	0
F55_35.48	p__Actinobacteria	31	1931827	84.1091	0.115207	392	6079	392	1938	0.656458	0.0294122	211	124	33	177	1	0	0	0
F55_35.38	p__Bacteroidetes	350	2785127	95.203	8.5844	227	21985	227	2395	0.601363	0.0247837	314	208	15	265	31	3	0	0
F55_35.50	o__Bacteroidales	160	2038742	90.095	0.63197	140	22774	140	1682	0.548107	0.0202314	492	269	42	447	3	0	0	0
F55_35.56	o__Clostridiales	172	1808182	90.0993	9.81683	374	6032	374	1989	0.61614	0.027168	257	149	49	184	24	0	0	0
F55_35.49	o__Bacteroidales	160	2436400	83.5192	1.23916	173	20540	173	1955	0.491632	0.0216241	492	269	87	400	5	0	0	0
F55_35.23	k__Bacteria	434	3916872	94.6237	0.268817	314	20073	314	3350	0.423462	0.0251344	278	186	13	264	1	0	0	0
F55_35.64	p__Bacteroidetes	350	2271652	95.2381	0.026455	56	75418	56	1823	0.493873	0.0144262	316	210	12	303	1	0	0	0
F55_35.36	o__Bacteroidales	160	3475602	91.8284	0.974295	87	62667	87	2847	0.440981	0.0202618	491	268	60	416	15	0	0	0
F55_35.47	p__Bacteroidetes	350	2656426	89.5032	0.961538	96	40840	96	2146	0.594859	0.0165384	314	208	50	262	2	0	0	0
F55_35.57	o__Clostridiales	172	1606188	90.604	5.12203	296	7120	296	1747	0.424324	0.0257255	263	149	19	230	14	0	0	0
F55_35.59	o__Bacteroidales	160	2506261	93.6183	1.11524	179	18034	179	2016	0.502429	0.0189452	492	269	72	417	3	0	0	0
F55_35.61	f__Lachnospiraceae	57	2024477	79.1898	4.27536	478	4924	478	2108	0.477266	0.0188187	420	207	113	288	16	3	0	0
F55_56.13	k__Bacteria	5449	3074240	69.8276	0	522	7545	522	2933	0.437815	0.0213247	104	58	55	49	0	0	0	0
F55_56.27	k__Bacteria	5449	1906259	59.4828	0	479	4447	479	1757	0.550213	0.0270349	104	58	67	37	0	0	0	0
F55_35.69	p__Bacteroidetes	350	1423282	51.7628	0.480769	14	243544	14	1243	0.53769	0.0145709	314	208	152	161	1	0	0	0
F55_56.22	o__Clostridiales	172	1732673	92.8412	0.0209732	157	15256	157	1666	0.462044	0.0196551	263	149	15	247	1	0	0	0
F55_35.60	o__Clostridiales	172	3024348	92.211	1.75737	409	10451	409	2990	0.589049	0.0367384	261	147	41	216	4	0	0	0
F55_35.37	o__Bacteroidales	198	4174689	96.63	0.384615	393	15173	393	3610	0.456263	0.0277969	427	260	47	379	1	0	0	0
F55_35.75	k__Bacteria	434	1924972	81.2724	1.07527	348	7051	348	1716	0.488188	0.0244319	278	186	60	216	2	0	0	0
F55_56.15	o__Bacteroidales	160	2005322	87.1623	0	34	98346	34	1552	0.544852	0.0115575	492	269	70	422	0	0	0	0
F55_56.14	o__Bacteroidales	92	2129395	73.5759	0.740741	123	26197	123	1717	0.489122	0.0164111	487	270	137	348	2	0	0	0
F55_56.20	p__Bacteroidetes	350	2268098	95.2381	1.42857	60	55819	60	1895	0.473829	0.0114953	316	210	11	302	3	0	0	0
F55_35.74	p__Proteobacteria	1487	2198783	96.0663	1.24224	283	11605	283	2076	0.629627	0.0227724	256	161	25	229	2	0	0	0
F55_56.39	k__Bacteria	5449	2075387	62.069	1.72414	407	6031	407	1664	0.512031	0.0286203	104	58	66	37	1	0	0	0
F55_35.70	g__Prevotella	55	2713621	87.4338	1.35135	120	32152	120	2100	0.538265	0.023704	567	296	57	506	4	0	0	0
F55_35.43	o__Bacteroidales	198	4611734	89.9161	6.92308	318	22765	318	3794	0.469666	0.0243177	427	260	76	327	23	1	0	0
F55_56.31	o__Clostridiales	304	1787889	72.4752	5.78089	377	5948	377	1986	0.276291	0.0184917	250	143	56	182	12	0	0	0
F55_35.68	k__Bacteria	434	3028760	95.6989	0	89	76827	89	2671	0.399613	0.0234767	278	186	10	268	0	0	0	0
F55_56.25	o__Clostridiales	172	1807432	83.8926	0	29	150835	29	1668	0.417569	0.0247123	263	149	32	231	0	0	0	0
F55_56.36	o__Clostridiales	172	2554384	91.2987	1.34228	368	9791	368	2656	0.482341	0.0337337	263	149	54	207	2	0	0	0
F55_56.26	o__Clostridiales	172	1655106	77.4093	1.02041	140	15953	140	1611	0.593042	0.0194133	261	147	87	172	2	0	0	0
F55_56.11	k__Bacteria	434	2733954	87.0968	0.537634	78	74985	78	2409	0.400407	0.0224852	278	186	32	245	1	0	0	0
F55_56.33	o__Bacteroidales	160	2089473	87.6673	0.371747	87	33833	87	1656	0.542933	0.0193399	492	269	48	443	1	0	0	0
F55_56.47	k__Bacteria	5449	2525178	63.7931	1.72414	61	69928	61	2166	0.418613	0.0165816	104	58	60	43	1	0	0	0
F55_56.45	k__Bacteria	5449	3036370	85.5172	2.58621	62	95037	62	2588	0.413009	0.0160219	104	58	44	58	2	0	0	0
F55_56.4	o__Bacteroidales	160	2144482	91.4705	0	172	18048	172	1651	0.523633	0.0224097	492	269	77	415	0	0	0	0
F55_56.37	p__Bacteroidetes	350	2134197	98.0769	2.59615	124	26732	124	1929	0.549381	0.0310156	314	208	4	302	8	0	0	0
F55_56.34	c__Gammaproteobacteria	1164	2117271	99.085	0	122	28422	122	1891	0.355157	0.0168792	271	170	8	263	0	0	0	0
F55_56.63	k__Bacteria	5449	1828975	62.2257	0	311	7294	311	1453	0.529454	0.0232129	104	58	63	41	0	0	0	0
F55_56.40	o__Clostridiales	172	2490406	91.4175	2.01342	344	10569	344	2469	0.45313	0.0254985	263	149	23	237	3	0	0	0
F55_56.48	p__Bacteroidetes	350	2241512	95.8095	0	55	67836	55	1788	0.494388	0.0155217	316	210	18	298	0	0	0	0
F55_56.58	o__Clostridiales	172	1819581	76.6681	3.13199	82	49610	82	1729	0.285779	0.0156537	263	149	47	212	3	0	1	0
F55_56.30	o__Bacteroidales	160	2764224	90.2985	0.0621891	95	42894	95	2298	0.464521	0.0225427	491	268	65	425	1	0	0	0
F55_56.43	o__Bacteroidales	92	2889413	93.8889	1.60494	236	19098	236	2426	0.485428	0.0297356	487	270	20	458	9	0	0	0
F55_56.6	o__Bacteroidales	92	2202973	76.2963	0.493827	66	46419	66	1842	0.539689	0.0232686	487	270	110	371	6	0	0	0
F55_56.54	o__Bacteroidales	213	1732212	71.6981	0	32	97050	32	1474	0.503739	0.0207825	406	265	98	308	0	0	0	0
F55_56.70	p__Bacteroidetes	350	1681409	88.1746	0.634921	29	78404	29	1449	0.485341	0.0101059	316	210	31	274	11	0	0	0
F55_56.61	o__Clostridiales	172	1467735	91.2542	2.14765	252	7453	252	1567	0.392843	0.0243338	263	149	16	243	4	0	0	0
F55_56.49	g__Prevotella	55	2880961	86.1977	2.23536	213	22572	213	2464	0.456038	0.0218054	567	296	111	443	13	0	0	0
F55_56.64	g__Prevotella	55	2202985	84.89	1.46396	194	15462	194	1884	0.472217	0.0208185	567	296	105	455	7	0	0	0
F55_56.50	o__Clostridiales	172	4482093	88.6624	4.86577	1289	4074	1289	5184	0.364716	0.0245154	263	149	53	201	7	2	0	0
F55_56.5	g__Prevotella	55	3662084	94.9871	5.74324	282	20797	282	3238	0.420889	0.0310921	567	296	40	501	25	1	0	0
F55_56.9	o__Bacteroidales	160	2358146	84.2937	0	123	29063	123	1790	0.511205	0.0266685	492	269	85	407	0	0	0	0
F55_56.68	o__Bacteroidales	92	3204313	90.9259	1.11111	322	14370	322	2603	0.450431	0.0225285	487	270	41	434	12	0	0	0
F55_56.62	f__Lachnospiraceae	57	3226919	98.3897	1.69082	70	67559	70	2994	0.458238	0.0240408	420	207	5	410	5	0	0	0
F55_56.41	o__Bacteroidales	198	3652715	91.6702	1.69231	334	16097	334	3060	0.460042	0.0239312	427	260	34	383	10	0	0	0
F55_56.72	o__Bacteroidales	213	2332230	82.8302	7.73585	61	69988	61	1972	0.507027	0.0171373	406	265	67	308	31	0	0	0
F55_56.71	o__Bacteroidales	198	3676850	97.4359	2.5	127	42943	127	3011	0.420498	0.024253	427	260	45	374	8	0	0	0
F56_15.24	o__Clostridiales	172	944633	51.0204	0	21	80732	21	918	0.583562	0.00978615	261	147	134	127	0	0	0	0
F56_15.11	o__Bacteroidales	198	2028806	53.5897	0	72	41628	72	1643	0.459083	0.0173187	427	260	220	207	0	0	0	0
F56_15.13	p__Proteobacteria	1487	2120766	94.3271	1.24224	297	11099	297	2017	0.629949	0.022987	256	161	22	232	2	0	0	0
F56_15.15	o__Selenomonadales	64	2154759	98.2036	0.898204	40	78624	40	2038	0.474779	0.0170413	334	167	33	298	3	0	0	0
F56_35.29	k__Bacteria	5449	2473104	64.6552	1.72414	130	31380	130	2043	0.599565	0.0247627	104	58	58	45	1	0	0	0
F56_15.20	o__Clostridiales	172	2136441	82.9932	0	40	71983	40	1996	0.594942	0.0195437	261	147	67	194	0	0	0	0
F55_56.66	o__Bacteroidales	160	4225452	95.3067	3.5316	133	50772	133	3473	0.47007	0.0222258	492	269	19	457	16	0	0	0
F56_35.19	p__Bacteroidetes	350	2283954	94.7619	0.502646	67	58416	67	1849	0.492969	0.0173996	316	210	12	302	2	0	0	0
F56_35.36	o__Clostridiales	172	1803916	91.387	4.16107	339	7119	339	1996	0.462685	0.0215467	263	149	55	200	7	1	0	0
F56_35.18	o__Clostridiales	172	2014299	81.3199	0.0419463	106	27216	106	2017	0.549013	0.0279345	263	149	49	212	2	0	0	0
F56_35.42	k__Bacteria	5449	1425632	56.2998	2.63158	449	3394	449	1621	0.477602	0.0193557	103	57	67	34	2	0	0	0
F56_15.21	o__Clostridiales	172	2091112	94.6429	0.680272	97	28319	97	2014	0.585386	0.0203569	261	147	47	213	1	0	0	0
F56_15.9	p__Actinobacteria	31	1895629	83.1989	1.6129	265	9807	265	1822	0.600632	0.02541	211	124	56	153	2	0	0	0
F56_35.17	o__Bacteroidales	160	2266112	89.2007	0.123916	279	11008	279	1826	0.510814	0.0331727	492	269	73	418	1	0	0	0
F56_35.22	o__Bacteroidales	92	1965283	69.5631	1.11111	250	10121	250	1616	0.481301	0.0290951	487	270	159	325	3	0	0	0
F56_35.37	o__Clostridiales	172	1470404	73.5906	2.41611	191	10360	191	1486	0.620788	0.0200555	257	149	96	156	4	1	0	0
F56_35.40	k__Bacteria	901	1174215	54.1785	0.42735	11	162636	11	1222	0.304114	0.00654683	171	117	67	103	1	0	0	0
F56_15.8	p__Firmicutes	100	1851178	85.443	1.26582	118	25263	118	1746	0.318406	0.0161885	295	158	78	215	2	0	0	0
F56_15.16	o__Bacteroidales	160	3399728	78.3395	1.6109	130	42504	130	2772	0.4752	0.0186056	492	269	94	390	8	0	0	0
F56_35.30	p__Proteobacteria	1487	2438249	97.5155	3.10559	151	23392	151	2172	0.62401	0.0304837	256	161	22	230	3	1	0	0
F56_35.54	o__Clostridiales	172	1068476	54.8753	0.680272	115	13420	115	1041	0.599538	0.0243388	261	147	132	128	1	0	0	0
F56_15.3	o__Bacteroidales	160	3131135	82.0605	1.95896	87	65736	87	2536	0.407702	0.0216282	491	268	107	375	9	0	0	0
F56_35.39	o__Clostridiales	172	1630192	94.1904	0.671141	168	15212	168	1665	0.434697	0.020347	263	149	33	229	1	0	0	0
F56_35.5	p__Actinobacteria	31	1980795	83.0645	1.34409	171	18324	171	1834	0.656629	0.024731	211	124	36	172	3	0	0	0
F56_35.55	p__Bacteroidetes	350	2219019	91.4286	0.740741	51	61837	51	1865	0.473047	0.0149444	316	210	21	292	3	0	0	0
F56_35.57	o__Clostridiales	172	1736629	84.4617	1.02768	312	7127	312	1803	0.44269	0.0296491	263	149	63	197	3	0	0	0
F56_35.20	o__Bacteroidales	198	3703757	97.6923	1.15385	110	48279	110	3037	0.421504	0.0203207	427	260	38	386	3	0	0	0
F56_35.52	o__Clostridiales	172	2354947	95.5867	4.58613	276	12567	276	2519	0.577102	0.0269978	263	149	17	234	12	0	0	0
F56_35.56	o__Bacteroidales	92	2772454	91.9136	0.37037	319	12430	319	2127	0.450617	0.0246539	487	270	40	445	2	0	0	0
F56_35.58	o__Bacteroidales	160	2311382	94.7212	0.371747	135	23441	135	1823	0.54286	0.0233788	492	269	23	468	1	0	0	0
F56_35.68	k__Bacteria	901	2395031	88.5781	1.9943	100	42400	100	2479	0.351105	0.0177717	171	117	18	148	5	0	0	0
F56_35.81	k__Bacteria	5449	1660033	51.7241	0.862069	34	71525	34	1336	0.464515	0.0150695	104	58	68	35	1	0	0	0
F56_35.61	o__Bacteroidales	92	2242887	83.9446	2.71605	157	18846	157	1810	0.519506	0.0211338	487	270	75	399	13	0	0	0
F56_35.65	o__Selenomonadales	64	1979568	93.4531	1.67166	191	15260	191	1957	0.479887	0.0242929	334	167	57	270	7	0	0	0
F56_35.86	k__Bacteria	5449	1661182	70.6897	8.62069	20	147213	20	1465	0.536513	0.0149503	104	58	18	67	19	0	0	0
F56_35.66	o__Bacteroidales	160	2766632	92.7509	0.929368	84	55831	84	2151	0.546642	0.0244139	492	269	63	426	3	0	0	0
F56_35.82	k__Bacteria	174	1642679	89.3258	7.27662	199	13244	199	1836	0.248418	0.0201319	149	89	11	129	9	0	0	0
F56_35.70	o__Clostridiales	155	2340122	97.2574	1.31857	110	32338	110	2255	0.513475	0.0178147	278	158	10	264	4	0	0	0
F56_35.25	o__Bacteroidales	160	4067627	92.5651	1.6233	99	61488	99	3363	0.467977	0.0165538	492	269	30	452	10	0	0	0
F56_35.62	o__Clostridiales	172	2077710	95.9184	0.680272	50	70742	50	1884	0.584955	0.015477	261	147	7	253	1	0	0	0
F56_35.12	o__Bacteroidales	198	4775167	96.9289	0.801282	170	43001	170	4037	0.450325	0.0302374	427	260	36	386	5	0	0	0
F56_35.67	f__Lachnospiraceae	90	3913206	93.0364	5.32045	540	10409	540	4089	0.41017	0.0234279	354	174	18	324	12	0	0	0
F56_35.79	o__Bacteroidales	213	1350649	51.6981	0	30	81659	30	1134	0.510101	0.0109336	406	265	179	227	0	0	0	0
F56_35.60	k__Bacteria	434	2933295	95.6989	1.07527	99	60962	99	2602	0.398453	0.0219601	278	186	10	266	2	0	0	0
F56_35.3	o__Bacteroidales	198	5208783	95.6061	5.0641	400	19737	400	4328	0.461946	0.0352297	427	260	54	352	21	0	0	0
F56_56.19	o__Clostridiales	172	1436963	90.8277	0.671141	257	6952	257	1519	0.434327	0.0202073	263	149	45	217	1	0	0	0
F56_35.77	c__Gammaproteobacteria	1164	2451698	98.2353	0.294118	87	56349	87	2154	0.365553	0.0160961	271	170	21	249	1	0	0	0
F56_35.6	o__Bacteroidales	160	3671549	93.0731	8.62763	109	58416	109	3118	0.422442	0.0142058	492	269	55	394	42	1	0	0
F56_35.9	o__Clostridiales	172	2112837	91.0515	3.04111	229	13043	229	2173	0.589164	0.0270137	257	149	17	232	8	0	0	0
F56_56.27	o__Clostridiales	172	1126077	63.2438	0.671141	96	21135	96	1088	0.392428	0.0134029	263	149	87	175	1	0	0	0
F56_56.24	o__Clostridiales	172	1941804	76.724	5.81655	180	19514	180	2138	0.285822	0.0177433	263	149	50	204	8	0	0	1
F56_56.13	o__Bacteroidales	213	1968426	80.1887	2.26415	27	109094	27	1686	0.500476	0.0170763	406	265	63	337	6	0	0	0
F56_35.8	g__Prevotella	55	2701306	88.0068	1.68919	101	42623	101	2075	0.539049	0.0214593	567	296	103	453	11	0	0	0
F56_35.84	o__Bacteroidales	160	2449763	88.8306	0.930087	320	10348	320	2144	0.439236	0.0168956	490	267	77	407	6	0	0	0
F56_56.28	o__Clostridiales	172	1674185	86.4444	2.13926	311	6399	311	1725	0.446348	0.0259131	263	149	26	228	8	1	0	0
F56_56.21	o__Bacteroidales	92	2285329	90.9568	0.123457	183	17439	183	1851	0.517171	0.024246	487	270	35	451	1	0	0	0
F56_56.25	o__Clostridiales	172	1439481	65.2349	4.58613	353	4741	353	1614	0.620692	0.0254517	257	149	108	138	11	0	0	0
F56_56.22	o__Bacteroidales	160	2754562	95.4151	0.929368	114	35662	114	2115	0.548909	0.0252874	492	269	47	442	3	0	0	0
F56_56.16	o__Bacteroidales	160	2844894	80.8209	1.43035	71	95037	71	2463	0.4131	0.0195476	491	268	128	358	5	0	0	0
F56_56.30	o__Clostridiales	172	1672924	59.9664	7.82998	286	7959	286	1824	0.588569	0.021759	257	149	114	126	17	0	0	0
F56_56.31	o__Clostridiales	172	2256168	69.2184	2.85235	132	33041	132	2301	0.537795	0.0208214	263	149	80	175	8	0	0	0
F56_56.29	o__Bacteroidales	160	2274998	92.6735	0.371747	102	30753	102	1799	0.541275	0.0213947	492	269	27	459	6	0	0	0
F56_56.37	o__Clostridiales	172	1213747	76.8526	3.02013	38	47503	38	1098	0.403244	0.00911829	263	149	60	198	5	0	0	0
F56_56.23	g__Prevotella	55	2566117	83.4942	3.14189	300	11731	300	2246	0.466891	0.0264784	567	296	120	432	14	1	0	0
F56_56.38	o__Clostridiales	172	1505953	68.0537	3.02013	418	3771	418	1644	0.496381	0.0294366	263	149	89	169	5	0	0	0
F56_56.26	o__Bacteroidales	160	2036931	63.7376	2.05224	48	75569	48	1682	0.463768	0.0164867	491	268	181	302	8	0	0	0
F56_56.48	o__Clostridiales	172	1436332	70.6096	4.50681	458	3310	458	1746	0.563765	0.0242288	263	149	91	159	13	0	0	0
F56_56.50	o__Clostridiales	172	1413630	84.8192	1.69883	279	5996	279	1471	0.466186	0.0188949	263	149	58	201	4	0	0	0
F56_56.75	k__Bacteria	5449	1523843	52.069	0	474	3465	474	1514	0.491222	0.0322812	104	58	70	34	0	0	0	0
F56_56.79	k__Bacteria	5449	1320019	51.7241	1.72414	30	71418	30	1272	0.467424	0.0158969	104	58	69	34	1	0	0	0
F56_56.49	o__Selenomonadales	64	1452120	69.7605	0	21	137845	21	1289	0.584616	0.0151721	334	167	77	257	0	0	0	0
F56_56.32	g__Prevotella	55	2874111	86.9237	1.90315	211	19633	211	2289	0.513979	0.0221768	567	296	90	466	11	0	0	0
F56_56.64	o__Clostridiales	155	1421300	85.9705	1.26582	185	12107	185	1457	0.451043	0.0176019	278	158	65	211	2	0	0	0
F56_56.81	k__Bacteria	5449	2929554	79.3103	0	97	48878	97	2281	0.596931	0.0243405	104	58	50	54	0	0	0	0
F56_56.62	p__Bacteroidetes	350	1468674	64.7596	2.80449	26	197909	26	1333	0.555434	0.0135521	314	208	95	212	7	0	0	0
F56_56.41	g__Prevotella	55	2747555	80.1844	2.5244	528	6316	528	2505	0.459084	0.025749	567	296	140	410	17	0	0	0
F56_56.60	o__Clostridiales	172	1946320	94.2546	2.34899	192	14879	192	2001	0.365908	0.0163622	263	149	19	239	5	0	0	0
F56_56.6	f__Lachnospiraceae	57	2645255	94.6699	3.38064	190	20127	190	2478	0.448418	0.0168197	420	207	27	382	11	0	0	0
F56_56.54	o__Bacteroidales	213	1912286	77.9245	0.251572	84	33559	84	1653	0.513336	0.0186347	406	265	87	317	2	0	0	0
F56_56.34	k__Bacteria	434	3160333	93.5484	1.88172	149	45053	149	2772	0.401452	0.0260896	278	186	15	256	7	0	0	0
F56_56.77	o__Bacteroidales	92	2047398	73.8272	0.123457	70	42351	70	1686	0.542175	0.0240858	487	270	136	350	1	0	0	0
F56_56.36	o__Bacteroidales	160	3336526	92.4339	1.85874	164	32745	164	2783	0.461498	0.0287157	492	269	68	417	7	0	0	0
F56_56.8	o__Bacteroidales	160	2120930	89.3185	0.0619579	43	66200	43	1666	0.541366	0.0130841	492	269	44	443	5	0	0	0
F58_15.12	p__Bacteroidetes	350	1674504	78.0952	0	24	93586	24	1344	0.475956	0.00803794	316	210	57	259	0	0	0	0
F58_15.10	g__Prevotella	65	2052175	67.0982	0.119048	78	34467	78	1683	0.543296	0.0242088	530	280	147	382	1	0	0	0
F56_56.67	o__Clostridiales	172	2464466	98.193	1.36054	138	30987	138	2426	0.619857	0.0290077	261	147	23	235	3	0	0	0
F56_56.56	p__Bacteroidetes	350	3015287	91.7308	0.961538	82	71922	82	2447	0.592374	0.02208	314	208	56	256	2	0	0	0
F58_15.29	k__Bacteria	5449	997899	53.5714	0	16	75700	16	949	0.583464	0.017193	102	56	66	36	0	0	0	0
F58_15.19	o__Clostridiales	172	1326603	67.2721	0.580257	99	20479	99	1302	0.272874	0.0134347	263	149	65	195	3	0	0	0
F56_56.40	o__Bacteroidales	160	3969848	84.5229	1.42503	209	36615	209	3525	0.417759	0.0285004	492	269	117	370	5	0	0	0
F56_56.80	o__Clostridiales	172	1993019	94.898	1.63124	260	11564	260	1995	0.5899	0.0228066	261	147	10	246	5	0	0	0
F58_15.33	k__Bacteria	5449	1954220	53.4483	0	215	12203	215	1564	0.481507	0.0300726	104	58	70	34	0	0	0	0
F58_15.3	k__Bacteria	5449	2261757	62.069	0	49	71057	49	1848	0.424303	0.0221338	104	58	60	44	0	0	0	0
F58_15.34	k__Bacteria	5449	2839742	93.1034	8.44828	57	76056	57	2447	0.414084	0.0169568	104	58	4	82	18	0	0	0
F58_15.48	k__Bacteria	5449	1669929	57.7586	0	405	4546	405	1497	0.518047	0.0320669	104	58	66	38	0	0	0	0
F58_15.39	o__Clostridiales	172	1313453	62.4542	0	333	4323	333	1527	0.559808	0.0265446	263	149	120	143	0	0	0	0
F56_56.39	k__Bacteria	434	4518044	97.8495	0.537634	201	37595	201	3757	0.42164	0.0228652	278	186	5	272	1	0	0	0
F58_15.40	k__Bacteria	5449	4911679	55.1724	1.72414	1212	4718	1212	4607	0.431628	0.030317	104	58	69	34	1	0	0	0
F58_15.15	g__Prevotella	65	3317329	95	0.535714	131	37070	131	2672	0.525863	0.0279795	530	280	24	504	2	0	0	0
F56_56.82	o__Bacteroidales	213	3111726	98.4906	0	43	126611	43	2504	0.433689	0.0197845	406	265	4	402	0	0	0	0
F58_15.13	p__Firmicutes	100	2127543	89.9955	1.08122	342	9107	342	2226	0.316647	0.0229231	295	158	31	260	4	0	0	0
F58_15.38	o__Bacteroidales	160	1789861	61.3466	0.724907	55	54987	55	1447	0.429196	0.0150904	492	269	193	295	4	0	0	0
F58_15.6	k__Bacteria	5449	3213035	64.1379	5.17241	252	17729	252	2666	0.480164	0.0192695	104	58	62	39	3	0	0	0
F58_15.27	o__Clostridiales	172	2009632	95.5177	3.40136	192	14818	192	1956	0.586693	0.0229631	261	147	41	213	7	0	0	0
F58_15.18	o__Bacteroidales	160	2428837	55.8997	5.06841	52	66744	52	1990	0.438998	0.0137422	491	268	237	226	27	1	0	0
F58_15.46	k__Bacteria	131	1995787	96.496	0.134771	131	24106	131	2059	0.343305	0.0154568	177	106	9	167	1	0	0	0
F58_15.54	o__Bacteroidales	160	1810052	71.0812	0	25	129526	25	1532	0.452146	0.0145681	492	269	126	366	0	0	0	0
F58_35.1	p__Bacteroidetes	350	935030	59.0545	0.480769	12	156039	12	793	0.563146	0.0100322	314	208	129	184	1	0	0	0
F58_35.15	o__Clostridiales	172	1125975	52.0134	0	42	46171	42	1042	0.562781	0.016643	263	149	119	144	0	0	0	0
F58_15.21	g__Prevotella	55	3045494	93.2808	1.57658	288	15341	288	2619	0.455069	0.0248506	567	296	79	481	7	0	0	0
F58_15.47	o__Bacteroidales	198	2303874	60.8974	0	46	76263	46	1915	0.417887	0.0158692	427	260	169	258	0	0	0	0
F58_15.16	f__Enterobacteriaceae	134	2866346	72.2779	1.479	809	3886	809	3223	0.51762	0.0267444	1173	336	328	829	16	0	0	0
F58_15.55	o__Selenomonadales	64	2102639	98.2036	1.59681	47	74454	47	1982	0.474596	0.0235273	334	167	33	292	9	0	0	0
F58_15.52	p__Proteobacteria	1487	2060316	95.2795	0.621118	341	7789	341	1966	0.630816	0.0245767	256	161	51	204	1	0	0	0
F58_35.17	p__Bacteroidetes	350	2210022	91.4286	0.714286	39	93921	39	1836	0.473235	0.0138534	316	210	21	293	2	0	0	0
F58_35.21	o__Clostridiales	172	2091986	76.1216	0.33557	437	5932	437	2066	0.444278	0.0275696	263	149	58	204	1	0	0	0
F58_35.19	o__Bacteroidales	160	2229585	93.4201	0	210	14947	210	1770	0.544635	0.0256197	492	269	29	463	0	0	0	0
F58_35.10	f__Lachnospiraceae	57	3225024	97.1014	1.49758	53	79538	53	2981	0.458765	0.0196264	420	207	10	405	5	0	0	0
F58_35.16	p__Proteobacteria	1487	1890675	92.7536	1.08696	365	7497	365	1880	0.632605	0.0238962	256	161	31	222	3	0	0	0
F58_35.23	c__Deltaproteobacteria	61	1404412	54.5168	0	54	43153	54	1211	0.624068	0.0254499	284	169	116	168	0	0	0	0
F58_35.31	k__Bacteria	5449	4905807	78.6207	8.62069	242	33954	242	4316	0.418637	0.0276313	104	58	48	51	5	0	0	0
F58_35.25	p__Actinobacteria	31	2100418	95.1613	2.00304	299	9451	299	2028	0.655929	0.026283	211	124	11	195	5	0	0	0
F58_35.46	k__Bacteria	5449	1359360	63.1034	1.72414	316	5069	316	1472	0.471727	0.0189693	104	58	58	45	1	0	0	0
F58_35.20	o__Clostridiales	172	2137047	97.3639	2.04082	66	52525	66	1998	0.58333	0.0208952	261	147	33	224	4	0	0	0
F58_35.30	o__Bacteroidales	213	2691220	96.0377	0.503145	164	25824	164	2243	0.479254	0.0240123	406	265	12	392	2	0	0	0
F58_35.33	o__Clostridiales	172	2310985	91.3184	3.67869	441	6592	441	2521	0.620909	0.034101	263	149	34	220	9	0	0	0
F58_35.26	o__Clostridiales	172	1887095	96.9799	0.671141	35	86060	35	1806	0.425423	0.0137561	263	149	7	255	1	0	0	0
F58_35.41	o__Bacteroidales	92	1441520	55.3032	4.41358	403	3992	403	1290	0.535746	0.0265895	487	270	230	239	17	1	0	0
F58_35.13	o__Bacteroidales	160	3313784	89.3864	1.30597	75	80641	75	2770	0.444729	0.0244617	491	268	64	420	7	0	0	0
F58_35.40	g__Prevotella	65	2288799	79.869	0.47619	80	40860	80	1913	0.53899	0.0247902	530	280	85	442	3	0	0	0
F58_35.5	o__Clostridiales	172	2193987	84.2495	2.68456	454	6329	454	2424	0.485149	0.0341568	263	149	43	216	4	0	0	0
F58_35.39	o__Clostridiales	172	2253174	91.4399	3.40136	283	10623	283	2346	0.611233	0.0221207	261	147	15	240	3	3	0	0
F58_35.45	o__Bacteroidales	160	2143267	92.6456	0.371747	39	90500	39	1689	0.543101	0.0138627	492	269	44	446	2	0	0	0
F58_35.53	o__Bacteroidales	92	1991305	66.5432	0.246914	154	18499	154	1545	0.498352	0.0192565	487	270	130	355	2	0	0	0
F58_35.72	k__Bacteria	5449	2332732	58.7304	0	721	3612	721	2421	0.441246	0.0211983	104	58	59	45	0	0	0	0
F58_35.60	o__Bacteroidales	160	1870957	78.3302	0	175	14580	175	1560	0.453536	0.0197654	492	269	97	395	0	0	0	0
F58_35.8	k__Bacteria	5449	1921813	57.931	0	42	87468	42	1555	0.418598	0.0287158	104	58	62	42	0	0	0	0
F58_35.28	o__Bacteroidales	160	3613605	88.9178	4.36803	236	22248	236	3068	0.470885	0.025928	492	269	62	406	24	0	0	0
F58_35.32	o__Bacteroidales	160	3016640	89.5636	2.02114	103	62659	103	2581	0.427607	0.0270622	491	268	78	396	17	0	0	0
F58_35.34	o__Bacteroidales	213	2962564	82.418	4.15094	543	7318	543	2687	0.392516	0.0183628	406	265	99	294	13	0	0	0
F58_35.63	o__Clostridiales	172	1674811	77.3112	1.34228	418	4572	418	1791	0.601211	0.0278312	257	149	70	185	2	0	0	0
F58_35.27	o__Bacteroidales	198	3134505	81.6677	0.909091	725	5157	725	3018	0.46192	0.0267812	427	260	113	310	3	0	1	0
F58_35.77	o__Clostridiales	172	1827562	64.6752	0.615213	555	3553	555	2062	0.447166	0.0211644	263	149	108	152	3	0	0	0
F58_35.7	o__Clostridiales	172	1372220	70.2139	2.57271	401	3674	401	1582	0.408764	0.0203234	263	149	87	166	10	0	0	0
F58_35.22	k__Bacteria	434	4616667	98.3871	0	102	62426	102	3835	0.420682	0.0190305	278	186	4	274	0	0	0	0
F58_35.67	o__Bacteroidales	213	2009647	80.1887	0.251572	71	47539	71	1728	0.505604	0.0189833	406	265	81	323	2	0	0	0
F58_35.52	o__Bacteroidales	160	3068658	91.4697	0.559701	92	51292	92	2630	0.457068	0.0213625	491	268	89	400	2	0	0	0
F58_35.54	k__Bacteria	434	2459722	89.2473	0	52	98431	52	2147	0.398402	0.0155253	278	186	25	253	0	0	0	0
F58_56.12	o__Clostridiales	172	1843453	86.8345	0.671141	353	6351	353	1938	0.493013	0.0281368	263	149	30	232	1	0	0	0
F58_35.68	g__Prevotella	55	2574942	85.6982	1.35135	128	30080	128	1967	0.540228	0.0214905	567	296	108	455	4	0	0	0
F58_35.90	o__Clostridiales	172	1915844	75.2551	1.87075	51	49879	51	1881	0.585323	0.0197684	261	147	91	166	4	0	0	0
F58_56.13	o__Clostridiales	172	2213096	92.2679	1.34228	118	31784	118	2080	0.566416	0.0210186	263	149	38	223	2	0	0	0
F58_35.55	o__Bacteroidales	160	3626001	86.1235	8.79802	170	37507	170	3145	0.425045	0.0175963	492	269	73	377	41	1	0	0
F58_56.2	o__Clostridiales	172	1887823	90.3803	2.85235	97	33338	97	1707	0.574688	0.0171014	263	149	54	204	5	0	0	0
F58_56.32	k__Bacteria	5449	3146253	98.2759	9.01254	269	17743	269	2777	0.425753	0.0262805	104	58	2	68	34	0	0	0
F58_56.17	o__Clostridiales	172	1770939	94.6309	0	58	42622	58	1694	0.426374	0.0159104	263	149	10	253	0	0	0	0
F58_56.39	k__Bacteria	174	1402007	94.1011	4.0931	72	38954	72	1511	0.284374	0.014258	149	89	6	138	5	0	0	0
F58_35.85	o__Bacteroidales	198	3550663	93.7879	1.21795	83	72784	83	2866	0.419594	0.0189925	427	260	25	397	5	0	0	0
F58_56.101	o__Bacteroidales	160	2756827	79.9243	0.970149	270	16219	270	2481	0.42695	0.0281207	491	268	108	377	6	0	0	0
F58_56.29	p__Bacteroidetes	350	1664599	84.5353	3.125	19	123347	19	1402	0.55407	0.0131103	314	208	42	264	8	0	0	0
F58_56.30	o__Bacteroidales	213	2751336	94.9057	0.503145	140	29392	140	2306	0.479748	0.0222276	406	265	16	388	2	0	0	0
F58_56.34	p__Bacteroidetes	350	2132957	70.672	3.88889	513	4507	513	2055	0.492106	0.0203643	316	210	79	226	11	0	0	0
F58_56.33	o__Bacteroidales	160	1959792	88.1103	0	38	79060	38	1515	0.54402	0.0150429	492	269	61	431	0	0	0	0
F58_56.26	o__Clostridiales	172	2191520	91.5564	2.72109	248	12475	248	2126	0.591174	0.0225558	261	147	25	232	4	0	0	0
F58_56.102	o__Bacteroidales	213	3218650	97.8371	0	131	39763	131	2585	0.386149	0.0195188	406	265	42	364	0	0	0	0
F58_56.22	f__Lachnospiraceae	57	3119082	95.9742	1.44928	91	53167	91	2892	0.458325	0.0276508	420	207	16	400	4	0	0	0
F58_56.41	o__Bacteroidales	160	1878050	56.3383	0	105	26951	105	1411	0.517231	0.0201302	492	269	212	280	0	0	0	0
F58_56.45	p__Bacteroidetes	350	1640963	90.7143	0.238095	49	42271	49	1411	0.485411	0.0151098	316	210	25	290	1	0	0	0
F58_56.49	c__Clostridia	387	1331419	90.5242	0	146	12224	146	1247	0.516133	0.0262187	223	124	23	200	0	0	0	0
F58_56.35	o__Bacteroidales	160	2364644	94.0861	0.557621	106	30711	106	1875	0.540663	0.0212031	492	269	23	466	3	0	0	0
F58_56.43	o__Selenomonadales	64	1603470	88.982	2.19561	300	6695	300	1636	0.486805	0.0266303	334	167	68	261	4	1	0	0
F58_56.54	k__Bacteria	174	1201888	89.3258	2.24719	57	31822	57	1322	0.289471	0.0153052	149	89	10	136	3	0	0	0
F58_56.11	k__Bacteria	434	3787486	86.0753	4.83871	657	7810	657	3508	0.426668	0.025345	278	186	44	223	11	0	0	0
F58_56.31	o__Bacteroidales	160	2957994	92.1642	1.50498	108	44411	108	2464	0.464508	0.0229382	491	268	81	401	9	0	0	0
F58_56.56	k__Bacteria	5449	2834132	98.2759	7.05329	72	76086	72	2448	0.401118	0.0161164	104	58	2	86	16	0	0	0
F58_56.48	k__Bacteria	131	1878484	96.1905	2.38095	142	22701	142	1991	0.323739	0.0183074	176	105	4	169	3	0	0	0
F58_56.36	p__Proteobacteria	1487	2271390	98.7578	0.621118	119	32003	119	2024	0.629443	0.0172841	256	161	2	253	1	0	0	0
F58_56.51	o__Bacteroidales	92	1497070	52.9475	0	167	11518	167	1274	0.487846	0.0209557	487	270	240	247	0	0	0	0
F58_56.53	k__Bacteria	525	1890729	94.2538	0.367647	189	14241	189	1781	0.493071	0.0200678	208	136	29	178	1	0	0	0
F58_56.52	o__Clostridiales	172	1945714	91.2122	4.96644	236	10653	236	2000	0.594383	0.0237327	263	149	37	216	10	0	0	0
F58_56.46	o__Bacteroidales	213	1939797	78.1132	0.766152	78	36015	78	1652	0.510948	0.0171721	406	265	86	315	5	0	0	0
F58_56.42	o__Bacteroidales	160	2619275	84.1998	2.11443	63	72570	63	2204	0.413298	0.020247	491	268	103	376	12	0	0	0
F58_56.60	o__Clostridiales	172	1955804	97.0917	0.671141	104	26819	104	1938	0.554538	0.0236154	263	149	5	256	2	0	0	0
F58_56.71	o__Clostridiales	172	1376081	69.1082	0.33557	409	3595	409	1458	0.484899	0.028616	263	149	93	169	1	0	0	0
F58_56.55	k__Bacteria	2993	2365529	94.3182	2.27273	115	35104	115	2235	0.429862	0.0179221	142	88	5	135	2	0	0	0
F58_56.62	o__Clostridiales	172	1385933	89.3533	1.23043	162	12701	162	1404	0.414799	0.0182948	263	149	29	231	3	0	0	0
F58_56.69	o__Clostridiales	172	2177830	80.4153	2.01342	77	64319	77	2086	0.269215	0.0151706	263	149	39	217	7	0	0	0
F58_56.64	o__Bacteroidales	92	2258360	78.1923	4.38998	344	8574	344	1921	0.494592	0.0282651	487	270	116	349	22	0	0	0
F58_56.19	o__Bacteroidales	160	6241390	96.7658	4.46097	251	42719	251	4962	0.433268	0.0228567	492	269	39	435	18	0	0	0
F58_56.66	o__Clostridiales	172	1786707	83.3778	3.42262	444	5014	444	2036	0.632606	0.0280231	261	147	60	190	11	0	0	0
F58_56.9	k__Bacteria	5449	4306799	80.3448	3.44828	218	36055	218	3734	0.424593	0.018403	104	58	47	55	2	0	0	0
F58_56.90	o__Clostridiales	172	1297545	71.6555	0.0209732	37	54890	37	1175	0.465898	0.0157927	263	149	65	197	1	0	0	0
F58_56.5	p__Bacteroidetes	350	3044465	96.4744	0	82	52507	82	2430	0.590058	0.0213015	314	208	23	291	0	0	0	0
F58_56.78	p__Bacteroidetes	350	2278901	95.4762	0.026455	55	66216	55	1843	0.49295	0.0141202	316	210	11	304	1	0	0	0
F58_56.67	o__Clostridiales	172	1980067	93.2886	0.33557	72	38530	72	1789	0.399328	0.0160086	263	149	44	218	1	0	0	0
F58_56.8	p__Bacteroidetes	350	2083102	90.9524	0.502646	42	74336	42	1732	0.473218	0.0120794	316	210	23	291	2	0	0	0
F58_56.68	o__Bacteroidales	92	2749079	94.8457	1.2963	146	26088	146	2220	0.433073	0.0201046	487	270	67	414	6	0	0	0
F61_15.11	k__Bacteria	5449	3743516	75.3135	8.62069	134	60961	134	3406	0.408032	0.0220759	104	58	53	46	5	0	0	0
F58_56.80	g__Prevotella	65	2023370	64.6429	0.761905	65	41226	65	1649	0.543857	0.0214685	530	280	190	333	7	0	0	0
F58_56.84	o__Clostridiales	172	1672354	83.2215	0.671141	22	88760	22	1543	0.42023	0.0119401	263	149	33	228	2	0	0	0
F61_15.24	k__Bacteria	2921	1372912	76.4524	1.07527	339	4511	339	1595	0.476585	0.0242693	152	93	60	91	1	0	0	0
F61_15.14	o__Clostridiales	304	1778979	78.3217	5.36131	131	23682	131	1820	0.291415	0.023025	250	143	69	167	13	1	0	0
F58_56.93	o__Clostridiales	172	1496370	95.1902	0.167785	120	17955	120	1502	0.406803	0.0183632	263	149	10	252	1	0	0	0
F58_56.77	p__Bacteroidetes	350	2888749	95.9936	0.480769	65	82861	65	2353	0.595587	0.0250766	314	208	26	287	1	0	0	0
F61_15.17	o__Clostridiales	172	989628	52.0408	0	13	170813	13	935	0.580992	0.0123899	261	147	133	128	0	0	0	0
F61_15.28	k__Bacteria	5449	2778748	63.1034	1.72414	106	51067	106	2303	0.420883	0.0175962	104	58	59	44	1	0	0	0
F61_15.31	k__Bacteria	5449	1651292	54.4671	0	293	6777	293	1523	0.556639	0.0241589	104	58	68	36	0	0	0	0
F61_15.16	p__Bacteroidetes	350	2317493	91.4286	2.38095	51	61989	51	1977	0.472568	0.01171	316	210	22	286	8	0	0	0
F58_56.95	o__Clostridiales	172	1916328	92.1471	4.46429	299	8268	299	1947	0.59218	0.0221961	261	147	45	206	10	0	0	0
F61_15.20	o__Bacteroidales	92	1874671	62.7829	0	175	14239	175	1490	0.48441	0.0243028	487	270	177	310	0	0	0	0
F61_15.26	o__Clostridiales	172	1277381	55.165	0.905023	357	3977	357	1448	0.408962	0.0241083	263	149	129	130	4	0	0	0
F61_15.45	k__Bacteria	5449	1571849	50.4702	0	412	4434	412	1739	0.356602	0.0205466	102	58	64	38	0	0	0	0
F58_56.61	o__Bacteroidales	198	3865904	92.0839	2.01357	164	43951	164	3134	0.45613	0.0213722	427	260	54	365	7	1	0	0
F61_15.55	k__Bacteria	5449	844021	50.8929	0	16	109894	16	794	0.577104	0.0166571	102	56	68	34	0	0	0	0
F61_15.12	o__Bacteroidales	160	2428510	61.1855	0.743494	25	172172	25	1932	0.434575	0.0102392	492	269	190	299	3	0	0	0
F61_15.4	k__Bacteria	131	1785582	93.3962	2.08895	279	8880	279	1940	0.34535	0.0159938	177	106	7	163	7	0	0	0
F61_15.53	k__Bacteria	5449	3106433	72.4138	0	88	65734	88	2644	0.403506	0.0254647	104	58	50	54	0	0	0	0
F61_15.33	o__Selenomonadales	64	2147081	97.8044	1.0978	70	49172	70	2052	0.476109	0.0190383	334	167	37	293	4	0	0	0
F58_56.74	o__Bacteroidales	160	4132074	94.9318	1.95167	142	44803	142	3468	0.470573	0.0225772	492	269	44	440	8	0	0	0
F58_56.92	o__Bacteroidales	198	3422199	77.7469	0.897436	741	5342	741	3226	0.460408	0.030347	427	260	124	300	2	1	0	0
F61_35.11	o__Clostridiales	172	1466179	73.6332	2.01342	451	3500	451	1775	0.465209	0.0231459	263	149	86	174	3	0	0	0
F61_15.52	o__Bacteroidales	160	1530444	50.3304	0	45	65913	45	1219	0.425292	0.0158507	492	269	224	268	0	0	0	0
F61_15.54	p__Bacteroidetes	350	2280421	95.4762	0	49	75418	49	1835	0.493551	0.0149963	316	210	11	305	0	0	0	0
F61_15.34	o__Bacteroidales	160	2591412	63.1268	1.32177	173	25548	173	2227	0.421364	0.0224544	492	269	175	303	14	0	0	0
F61_15.44	g__Lactobacillus	58	2065034	98.8557	0.968992	100	45479	100	2188	0.346247	0.018345	449	129	6	441	2	0	0	0
F61_15.27	g__Prevotella	55	3417640	92.5676	1.03339	170	28970	170	2822	0.503531	0.0288886	567	296	28	533	6	0	0	0
F61_15.60	o__Clostridiales	172	1792174	85.034	0	24	108907	24	1715	0.588175	0.0181869	261	147	32	229	0	0	0	0
F61_35.17	p__Bacteroidetes	350	1027965	55.8254	0	23	68363	23	869	0.487835	0.00965977	316	210	120	196	0	0	0	0
F61_15.62	p__Actinobacteria	31	2013856	95.9677	1.6129	82	39038	82	1785	0.600042	0.0182887	211	124	5	204	2	0	0	0
F61_15.46	p__Proteobacteria	1487	2198622	94.0994	0.621118	251	13148	251	2069	0.629687	0.0234085	256	161	29	226	1	0	0	0
F61_35.13	f__Lachnospiraceae	90	2445876	95.1176	2.31801	306	11278	306	2446	0.490635	0.0208945	354	174	20	327	7	0	0	0
F61_35.12	o__Clostridiales	172	2189726	90.9396	0.671141	146	26436	146	2178	0.561777	0.0290526	263	149	15	247	0	1	0	0
F61_35.19	p__Bacteroidetes	350	2153463	95.2381	0.714286	40	91597	40	1793	0.473489	0.0109702	316	210	11	303	2	0	0	0
F61_35.14	f__Lachnospiraceae	57	2479872	92.4182	5.38647	319	11114	319	2387	0.473406	0.0204068	420	207	64	340	15	1	0	0
F61_35.2	o__Clostridiales	155	2188405	83.2071	4.9855	474	5630	474	2435	0.45671	0.0195598	278	158	50	214	13	1	0	0
F61_35.30	k__Bacteria	5449	1629351	57.0617	2.5974	375	5127	375	1806	0.618152	0.0230569	102	56	58	37	7	0	0	0
F61_15.51	o__Bacteroidales	160	3034720	93.806	1.1194	147	32793	147	2576	0.461752	0.0210005	491	268	48	439	4	0	0	0
F61_35.16	g__Prevotella	55	2650965	86.3176	1.01351	96	40583	96	2047	0.534436	0.0261796	567	296	67	497	3	0	0	0
F61_15.3	o__Bacteroidales	160	4109914	95.3686	0.0123916	155	49568	155	3337	0.467733	0.0243414	492	269	17	474	1	0	0	0
F61_35.24	o__Bacteroidales	160	2556269	93.5874	0	190	18001	190	1970	0.507053	0.0322526	492	269	55	437	0	0	0	0
F61_15.36	f__Enterobacteriaceae	134	3904243	90.4145	2.28453	662	7848	662	4140	0.511775	0.0283221	1173	336	110	1043	20	0	0	0
F61_35.20	o__Clostridiales	172	2294091	90.8249	2.76286	244	13890	244	2363	0.616924	0.0215814	257	149	34	215	8	0	0	0
F61_35.32	p__Bacteroidetes	350	2225171	90.0635	0.47619	262	11279	262	2012	0.493719	0.0192348	316	210	65	250	1	0	0	0
F61_35.28	o__Clostridiales	172	2046873	92.3965	2.27273	238	11960	238	2004	0.641749	0.0262554	261	147	46	210	5	0	0	0
F61_35.25	o__Clostridiales	172	2263374	92.3753	6.29767	145	25850	145	2243	0.626202	0.0233088	261	147	47	196	18	0	0	0
F61_35.34	o__Clostridiales	172	1744150	84.8336	4.32886	408	4909	408	1895	0.602041	0.0250738	257	149	38	209	10	0	0	0
F61_35.10	k__Bacteria	434	3872162	85.65	1.43369	713	7056	713	3587	0.426715	0.0270074	278	186	33	237	8	0	0	0
F61_35.29	p__Proteobacteria	1487	2146201	94.4099	0.621118	284	10526	284	2006	0.628527	0.0237915	256	161	34	221	1	0	0	0
F61_35.22	o__Clostridiales	155	3623614	99.5781	0.791139	173	41422	173	3572	0.457617	0.0234074	278	158	2	274	2	0	0	0
F61_35.45	o__Clostridiales	172	2083862	97.9866	0	39	115323	39	1904	0.395481	0.0151428	263	149	4	259	0	0	0	0
F61_35.4	o__Bacteroidales	160	2285433	93.1196	0	99	34660	99	1792	0.542138	0.0202867	492	269	30	462	0	0	0	0
F61_35.43	o__Bacteroidales	213	2760939	96.0377	0.503145	137	31827	137	2309	0.479523	0.021961	406	265	12	392	2	0	0	0
F61_35.37	c__Gammaproteobacteria	1164	2463861	96.6993	0.882353	296	12416	296	2363	0.363681	0.0209023	271	170	8	261	2	0	0	0
F61_35.50	o__Selenomonadales	64	1531300	82.3305	1.39721	388	4498	388	1711	0.485435	0.0291858	334	167	72	257	5	0	0	0
F61_35.5	o__Bacteroidales	92	2083773	72.037	0	95	30727	95	1719	0.542426	0.0255195	487	270	139	348	0	0	0	0
F61_35.59	k__Bacteria	5449	3034228	79.3103	4.31034	50	97851	50	2484	0.431842	0.0186758	104	58	51	50	3	0	0	0
F61_35.44	p__Bacteroidetes	350	2984475	97.1154	0	78	61450	78	2469	0.591219	0.0267284	314	208	10	304	0	0	0	0
F61_35.35	k__Bacteria	434	2842485	91.9355	0.985663	62	98081	62	2460	0.403954	0.0250783	278	186	16	256	6	0	0	0
F61_35.42	o__Bacteroidales	198	3482863	95.2564	1.53846	120	41057	120	2856	0.421969	0.0201413	427	260	17	406	4	0	0	0
F61_35.51	p__Actinobacteria	31	2271435	100	0	49	100677	49	1995	0.65094	0.0196091	211	124	0	211	0	0	0	0
F61_35.55	o__Bacteroidales	160	2585748	88.3519	0.557621	66	64447	66	1994	0.548698	0.0219493	492	269	67	423	2	0	0	0
F61_35.3	f__Enterobacteriaceae	88	2646153	66.2862	1.41054	742	4091	742	2962	0.519645	0.0252659	1207	328	351	841	15	0	0	0
F61_35.57	o__Clostridiales	172	2137424	93.1973	6.12245	94	42736	94	2112	0.587981	0.0208965	261	147	13	233	15	0	0	0
F61_56.17	o__Clostridiales	155	1280924	53.9016	1.93829	402	3412	402	1538	0.403886	0.0224797	278	158	141	132	5	0	0	0
F61_56.15	g__Prevotella	65	1622141	53.3571	0	74	28647	74	1309	0.551783	0.0210135	530	280	250	280	0	0	0	0
F61_35.63	o__Clostridiales	172	2342614	96.8121	6.76734	126	30185	126	2323	0.603717	0.0263928	263	149	30	218	14	1	0	0
F61_35.6	o__Clostridiales	172	2358920	79.1383	5.49887	439	6837	439	2539	0.603382	0.0274077	261	147	54	185	21	1	0	0
F61_35.62	c__Clostridia	35	2782600	90.7738	2.04082	172	22814	172	2675	0.453408	0.0251267	420	196	31	383	6	0	0	0
F61_35.58	g__Prevotella	55	2650938	85.717	2.32843	199	18098	199	2196	0.467989	0.028877	567	296	78	477	12	0	0	0
F61_35.67	o__Bacteroidales	92	2288130	84.9134	1.23457	170	18909	170	1812	0.517156	0.0239812	487	270	98	383	6	0	0	0
F61_56.18	k__Bacteria	5449	4777794	81.0345	2.58621	255	38925	255	4165	0.414487	0.0258653	104	58	49	53	2	0	0	0
F61_35.56	g__Prevotella	55	3044282	92.2626	1.73887	278	16542	278	2572	0.457925	0.0235179	567	296	48	490	13	16	0	0
F61_35.52	o__Bacteroidales	160	3170137	94.5813	0.528607	100	51264	100	2675	0.459395	0.0258078	491	268	46	441	4	0	0	0
F61_35.49	o__Bacteroidales	160	3884341	93.6844	2.23048	76	94134	76	3197	0.443939	0.0308031	492	269	52	432	8	0	0	0
F61_56.21	o__Clostridiales	172	1483502	74.7273	0.671141	436	3856	436	1701	0.398204	0.0267045	263	149	93	168	2	0	0	0
F61_56.30	k__Bacteria	5449	2638933	69.8276	3.44828	376	9647	376	2263	0.458946	0.0227016	104	58	54	48	2	0	0	0
F61_56.1	o__Bacteroidales	160	2396909	71.5531	2.41636	246	14016	246	2040	0.475507	0.025953	492	269	166	315	11	0	0	0
F61_56.20	o__Bacteroidales	92	2560275	84.8122	0.308642	204	18746	204	2080	0.490677	0.0222436	487	270	83	401	3	0	0	0
F61_56.24	o__Bacteroidales	160	2107965	91.1741	1.48389	178	18361	178	1765	0.548623	0.0204063	492	269	57	424	11	0	0	0
F61_35.61	p__Proteobacteria	1487	2614396	100	0	154	28393	154	2387	0.484088	0.0369762	255	158	0	255	0	0	0	0
F61_35.48	o__Bacteroidales	160	4310932	93.5171	3.93432	175	41849	175	3572	0.46695	0.0249913	492	269	67	409	16	0	0	0
F61_56.40	k__Bacteria	5449	2237405	74.1379	0	362	7446	362	1770	0.50828	0.0291428	104	58	54	50	0	0	0	0
F61_56.23	o__Bacteroidales	213	1940964	81.4717	0.377358	98	28806	98	1707	0.510995	0.0197777	406	265	78	327	1	0	0	0
F61_56.33	k__Bacteria	901	1607092	87.9392	1.9943	300	6551	300	1740	0.299558	0.0243309	171	117	20	148	3	0	0	0
F61_56.39	k__Bacteria	901	1666787	88.8889	1.37702	97	24892	97	1752	0.3536	0.0160665	171	117	14	152	5	0	0	0
F61_56.29	p__Proteobacteria	1487	2115346	87.5776	0.621118	195	16890	195	1911	0.630858	0.021181	256	161	71	184	1	0	0	0
F61_56.48	k__Bacteria	5449	1567306	58.6207	0	247	7965	247	1212	0.533475	0.0212228	104	58	66	38	0	0	0	0
F61_56.41	o__Clostridiales	172	1923070	94.4682	0.671141	116	26821	116	1935	0.554067	0.0228652	263	149	23	237	3	0	0	0
F61_56.37	o__Clostridiales	172	2153482	70.0796	2.72109	166	20653	166	2014	0.599486	0.0246137	261	147	93	160	8	0	0	0
F61_56.3	o__Bacteroidales	160	2999963	91.3765	4.75746	130	40204	130	2556	0.462497	0.0237711	491	268	84	390	17	0	0	0
F61_56.52	o__Bacteroidales	160	1696070	56.5118	0.771375	112	21094	112	1286	0.519904	0.0217216	492	269	211	276	5	0	0	0
F61_56.27	o__Bacteroidales	160	3655409	96.2443	7.9461	117	49441	117	3016	0.425571	0.0185996	492	269	59	397	36	0	0	0
F61_56.68	k__Bacteria	5449	2097457	55.6426	3.44828	637	3669	637	2145	0.603029	0.0240212	104	58	64	38	2	0	0	0
F61_56.43	o__Bacteroidales	92	3208436	80.463	3.7037	510	8437	510	2867	0.449079	0.0228401	487	270	115	360	12	0	0	0
F61_56.64	p__Bacteroidetes	350	2149614	91.4286	0.502646	75	48828	75	1828	0.474721	0.0143352	316	210	21	293	2	0	0	0
F61_56.35	g__Prevotella	55	2965011	90.8784	0.675676	101	41648	101	2302	0.533327	0.0299216	567	296	94	471	2	0	0	0
F61_56.56	o__Clostridiales	172	2108620	93.8451	3.0903	267	10837	267	2071	0.570661	0.0221519	263	149	44	206	13	0	0	0
F61_56.32	o__Clostridiales	155	3273650	97.1338	6.60165	452	11410	452	3468	0.414119	0.0196962	274	157	5	252	17	0	0	0
F61_56.67	o__Clostridiales	172	1215853	56.2742	1.34228	115	16105	115	1269	0.541457	0.0200491	263	149	141	120	2	0	0	0
F61_56.76	k__Bacteria	5449	1135925	51.3291	0.877193	393	2959	393	1357	0.477432	0.0193934	103	57	66	36	1	0	0	0
F61_56.51	o__Clostridiales	172	2063060	92.7852	0.223714	127	25348	127	1952	0.493464	0.0290921	263	149	15	247	1	0	0	0
F61_56.60	o__Clostridiales	172	1655987	94.9664	4.69799	43	72673	43	1572	0.530553	0.0153926	263	149	11	242	10	0	0	0
F61_56.66	p__Bacteroidetes	350	2248779	94.2328	0.15873	83	41062	83	1827	0.493941	0.0165552	316	210	30	285	1	0	0	0
F61_56.45	k__Bacteria	434	2628352	63.1329	1.2219	834	3338	834	2745	0.424246	0.026258	278	186	101	171	6	0	0	0
F61_56.72	o__Bacteroidales	213	2104962	92.9007	0.880503	296	9094	296	1982	0.496653	0.0346401	406	265	65	337	4	0	0	0
F61_56.65	o__Clostridiales	172	1925075	96.9799	0	32	89793	32	1832	0.424306	0.0160666	263	149	7	256	0	0	0	0
F61_56.75	o__Clostridiales	155	2391388	94.3038	1.62184	163	23454	163	2429	0.476603	0.0198274	278	158	14	258	6	0	0	0
F61_56.49	o__Bacteroidales	198	3661989	95.9615	1.9457	232	28842	232	3142	0.421973	0.0260645	427	260	14	404	9	0	0	0
F61_56.9	k__Bacteria	174	1517557	94.1011	3.5313	47	77040	47	1671	0.285195	0.0133852	149	89	6	139	4	0	0	0
F62_15.25	k__Bacteria	5449	2279861	65.5172	4.31034	82	46487	82	1886	0.459352	0.0202668	104	58	53	48	3	0	0	0
F61_56.80	p__Bacteroidetes	350	1674186	92.4603	0.47619	40	65982	40	1436	0.486994	0.0115628	316	210	19	296	1	0	0	0
F61_56.47	o__Bacteroidales	198	3558849	93.6859	4.02972	437	11669	437	3125	0.460086	0.0241692	427	260	25	382	15	3	2	0
F61_56.38	o__Bacteroidales	160	3980984	87.4793	6.1772	473	11974	473	3542	0.475173	0.0264692	492	269	93	369	30	0	0	0
F61_56.70	g__Prevotella	55	2852707	91.9294	4.04412	205	19831	205	2461	0.464172	0.0317174	567	296	54	477	36	0	0	0
F62_15.19	o__Clostridiales	172	1539496	76.1745	0.671141	74	30487	74	1533	0.549335	0.0207535	263	149	90	172	1	0	0	0
F61_56.78	o__Bacteroidales	213	2755443	94.9057	1.25786	184	23496	184	2352	0.47937	0.0248195	406	265	15	387	4	0	0	0
F61_56.42	f__Enterobacteriaceae	134	3115958	77.7733	1.58817	734	4992	734	3402	0.517261	0.0273258	1173	336	212	942	19	0	0	0
F61_56.57	o__Bacteroidales	160	3525326	89.3812	3.89303	91	66756	91	2935	0.442997	0.024592	491	268	79	394	18	0	0	0
F61_56.82	o__Bacteroidales	160	2190193	90.601	0.371747	227	13233	227	1713	0.544778	0.0280071	492	269	71	420	1	0	0	0
F62_15.22	p__Firmicutes	100	1792873	83.69	1.26582	64	43482	64	1699	0.444382	0.0128105	295	158	50	243	2	0	0	0
F61_56.8	p__Bacteroidetes	350	2042735	98.7981	0.961538	24	220524	24	1783	0.547198	0.0162081	314	208	3	309	2	0	0	0
F62_15.27	o__Selenomonadales	64	1474519	66.8862	0	81	27571	81	1435	0.470389	0.0203357	334	167	91	243	0	0	0	0
F62_15.26	k__Bacteria	131	1716815	58.0603	0.943396	558	3408	558	2051	0.300007	0.021332	177	106	83	93	1	0	0	0
F62_15.42	k__Bacteria	5449	2805613	68.2759	0	82	58343	82	2229	0.403031	0.0241232	104	58	56	48	0	0	0	0
F62_15.35	o__Clostridiales	172	1122510	61.5646	0	13	98514	13	1078	0.579912	0.0174263	261	147	82	179	0	0	0	0
F62_15.18	o__Bacteroidales	160	2865989	90.4915	0	90	44473	90	2346	0.432039	0.0148019	492	269	75	417	0	0	0	0
F62_35.12	k__Bacteria	174	1780910	60.4529	7.86517	481	4607	481	2100	0.34799	0.0481328	149	89	74	67	7	1	0	0
F61_56.81	k__Bacteria	434	2825400	93.5484	0.537634	122	37931	122	2452	0.403207	0.0218355	278	186	17	260	1	0	0	0
F62_15.47	o__Bacteroidales	213	1972092	57.8616	0	52	62299	52	1537	0.567232	0.0178284	406	265	171	235	0	0	0	0
F62_35.11	o__Bacteroidales	160	1547677	67.3379	0.247831	444	3841	444	1414	0.557883	0.0272902	492	269	175	315	2	0	0	0
F62_15.3	k__Bacteria	88	2980347	97.9592	0.680272	42	106138	42	2439	0.582368	0.0172456	229	147	3	225	1	0	0	0
F62_35.21	p__Actinobacteria	31	1304347	68.9576	0	443	2995	443	1471	0.66104	0.0297227	211	124	64	147	0	0	0	0
F62_35.23	p__Bacteroidetes	350	1484057	71.8571	0.47619	30	71442	30	1279	0.484541	0.0133708	316	210	84	231	1	0	0	0
F62_15.40	p__Firmicutes	100	1775730	80.2215	1.55591	260	9482	260	1752	0.320755	0.0218507	295	158	78	211	6	0	0	0
F62_15.33	o__Bacteroidales	160	3266453	85.8085	1.95896	70	77328	70	2703	0.440471	0.0178813	491	268	77	401	13	0	0	0
F62_35.33	k__Bacteria	5449	2883340	87.931	6.17555	187	20494	187	2417	0.432474	0.0177879	104	58	9	78	17	0	0	0
F62_35.25	o__Clostridiales	172	1882318	81.5548	4.33166	373	6250	373	2169	0.574396	0.0315549	263	149	54	192	17	0	0	0
F62_35.22	p__Bacteroidetes	350	2190508	98.7179	1.44231	51	85924	51	1911	0.544548	0.0310059	314	208	4	307	3	0	0	0
F62_15.8	g__Prevotella	55	3089583	93.2151	0.900901	211	24174	211	2637	0.454104	0.0244933	567	296	33	529	5	0	0	0
F62_35.24	p__Bacteroidetes	350	2260790	73.2105	5.23504	726	3299	726	2307	0.612778	0.0244619	314	208	109	190	15	0	0	0
F62_35.31	o__Bacteroidales	92	2029606	65.272	0	203	13634	203	1583	0.498714	0.0192083	487	270	173	314	0	0	0	0
F62_35.2	p__Proteobacteria	1487	2448240	98.1366	1.39752	125	34322	125	2086	0.651386	0.0173153	256	161	3	250	3	0	0	0
F62_35.36	o__Clostridiales	304	1789243	89.0662	7.2104	356	6563	356	1929	0.375069	0.0230738	247	141	59	175	12	1	0	0
F62_15.28	f__Enterobacteriaceae	134	3825739	93.21	0.700325	552	9139	552	3916	0.512873	0.0251514	1173	336	68	1090	15	0	0	0
F62_15.36	o__Bacteroidales	160	4231341	93.2755	1.4715	366	17518	366	3545	0.46726	0.0301975	492	269	65	417	10	0	0	0
F62_35.39	f__Lachnospiraceae	33	1806701	75.2924	2.33918	203	13617	203	1863	0.425593	0.0158132	333	171	82	242	9	0	0	0
F62_35.27	g__Prevotella	55	2709394	87.9223	1.12613	129	30248	129	2070	0.539481	0.0242114	567	296	93	470	4	0	0	0
F62_35.32	o__Bacteroidales	92	3379169	89.8457	0.591398	411	11784	411	2828	0.443186	0.0286712	487	270	41	441	5	0	0	0
F62_35.29	o__Clostridiales	172	2516521	98.6395	1.36054	85	49635	85	2378	0.575044	0.0297053	261	147	2	257	2	0	0	0
F62_35.35	o__Clostridiales	155	2741890	81.5994	4.15828	546	6368	546	2924	0.4886	0.0228385	278	158	78	188	12	0	0	0
F62_35.13	o__Bacteroidales	160	4369545	94.8079	2.66419	131	56256	131	3777	0.452334	0.0257413	492	269	52	429	11	0	0	0
F62_35.42	o__Bacteroidales	160	1960733	85.7208	1.11524	409	5806	409	1817	0.447786	0.0299073	492	269	103	386	3	0	0	0
F62_35.37	o__Bacteroidales	198	2787070	79.2308	0.384615	68	73742	68	2214	0.423419	0.0196687	427	260	108	318	1	0	0	0
F62_35.4	o__Clostridiales	172	2423294	99.3197	1.70068	90	38157	90	2390	0.620309	0.0287614	261	147	1	256	4	0	0	0
F62_35.43	o__Bacteroidales	92	2076338	70.9259	0.123457	80	40460	80	1706	0.544516	0.0241944	487	270	144	342	1	0	0	0
F62_35.41	k__Bacteria	88	2648743	96.5986	0.680272	92	41027	92	2296	0.558844	0.0200999	229	147	21	207	1	0	0	0
F62_35.14	k__Bacteria	434	4532262	94.868	0	93	64116	93	3744	0.420256	0.0203181	278	186	20	258	0	0	0	0
F62_15.38	g__Bacteroides	33	5453346	86.6434	2.09648	1017	6872	1017	5016	0.426237	0.0365889	839	309	141	678	20	0	0	0
F62_35.55	p__Bacteroidetes	350	2184910	89.0476	0.502646	41	87528	41	1788	0.473409	0.0110948	316	210	33	281	2	0	0	0
F62_35.15	o__Bacteroidales	198	4355422	94.1669	0.384615	226	27618	226	3635	0.45436	0.0256986	427	260	51	375	1	0	0	0
F62_35.54	o__Clostridiales	155	2179411	97.1519	1.32516	145	20379	145	2099	0.478136	0.0194212	278	158	16	257	5	0	0	0
F62_35.44	o__Clostridiales	172	1982258	98.6577	0.33557	50	72150	50	1900	0.4167	0.0170396	263	149	2	260	1	0	0	0
F62_35.60	c__Clostridia	387	1414689	91.5323	0	20	106015	20	1287	0.450496	0.0145458	223	124	13	210	0	0	0	0
F62_35.51	o__Clostridiales	172	1745575	91.0515	0.671141	231	10030	231	1742	0.410638	0.017429	263	149	19	242	2	0	0	0
F62_35.57	p__Bacteroidetes	350	2289728	94.2063	1.21693	98	38281	98	1902	0.492925	0.0183499	316	210	15	297	4	0	0	0
F62_35.56	c__Deltaproteobacteria	61	1394926	62.643	0.679378	475	3059	475	1515	0.648442	0.0280717	284	169	103	176	5	0	0	0
F62_35.64	p__Actinobacteria	31	1538135	70.2774	0.403226	377	4606	377	1616	0.578103	0.0217544	211	124	51	159	0	1	0	0
F62_35.71	k__Bacteria	5449	3858726	77.0533	3.44828	94	61441	94	3175	0.468374	0.0177542	104	58	49	52	3	0	0	0
F62_35.65	o__Bacteroidales	160	2163907	77.0446	0	101	31981	101	1633	0.512469	0.0227757	492	269	112	380	0	0	0	0
F62_35.63	o__Bacteroidales	160	2136722	91.9021	0	36	92278	36	1640	0.542496	0.0129487	492	269	43	449	0	0	0	0
F62_35.6	o__Selenomonadales	64	2044791	96.7882	1.1976	65	49744	65	1950	0.487552	0.0192481	334	167	11	320	3	0	0	0
F62_35.9	k__Bacteria	2921	1793178	97.8495	0	69	42977	69	1802	0.464355	0.0270257	152	93	3	149	0	0	0	0
F62_35.68	o__Bacteroidales	92	1969759	73.9606	0.740741	124	21906	124	1546	0.521819	0.0187211	487	270	131	353	3	0	0	0
F62_35.61	o__Bacteroidales	160	2162253	66.0282	2.11443	56	64149	56	1913	0.453115	0.0223688	491	268	172	305	14	0	0	0
F62_35.50	o__Bacteroidales	163	3719215	82.1058	1.25313	191	34344	191	3142	0.415361	0.024091	486	266	127	354	5	0	0	0
F62_35.52	o__Bacteroidales	160	3717673	94.5973	8.20632	138	41786	138	3138	0.42632	0.0163067	492	269	42	410	40	0	0	0
F62_56.18	o__Clostridiales	172	1382178	58.9689	0	313	5032	313	1550	0.565735	0.0225131	263	149	98	165	0	0	0	0
F62_35.74	o__Bacteroidales	213	2654897	94.1509	0.503145	157	26501	157	2209	0.478802	0.0249378	406	265	19	385	2	0	0	0
F62_56.20	o__Clostridiales	155	1366069	60.7217	1.89873	447	3313	447	1636	0.464417	0.0164483	278	158	112	162	4	0	0	0
F62_35.53	o__Bacteroidales	213	3691873	99.2453	1.32075	98	96739	98	3057	0.383178	0.0237969	406	265	2	399	5	0	0	0
F62_56.10	p__Bacteroidetes	350	2261367	95.2381	0.47619	76	53259	76	1876	0.473515	0.0121667	316	210	11	304	1	0	0	0
F62_56.31	k__Bacteria	2921	1606638	89.5022	0	238	8256	238	1769	0.473898	0.0236669	152	93	38	114	0	0	0	0
F62_56.15	o__Clostridiales	172	1871247	76.8707	0.680272	87	39241	87	1784	0.609144	0.0146365	261	147	51	209	1	0	0	0
F62_35.66	p__Bacteroidetes	350	3155245	97.3558	0.443376	66	87581	66	2532	0.591304	0.0179045	314	208	9	301	4	0	0	0
F62_56.23	o__Clostridiales	155	2557630	97.8903	0	76	44843	76	2444	0.506123	0.0194013	278	158	7	271	0	0	0	0
F62_56.1	p__Proteobacteria	1487	2267455	99.0683	0.621118	163	25452	163	2051	0.628715	0.0191017	256	161	2	253	1	0	0	0
F62_56.17	o__Clostridiales	172	2278283	90.3356	0.0419463	132	25080	132	2297	0.611551	0.0233114	257	149	20	235	2	0	0	0
F62_56.27	o__Clostridiales	304	2197141	94.5257	0	213	15110	213	2116	0.523854	0.0220232	247	141	17	230	0	0	0	0
F62_56.16	o__Bacteroidales	160	2642944	70.6402	1.20818	62	65464	62	2216	0.422168	0.0172981	492	269	148	339	5	0	0	0
F62_35.75	k__Bacteria	434	3145334	93.0108	4.03226	101	60962	101	2777	0.40115	0.0211978	278	186	30	241	6	1	0	0
F62_56.3	p__Bacteroidetes	350	2027745	66.3248	1.45299	167	16588	167	1668	0.604825	0.025029	314	208	104	192	17	1	0	0
F62_35.76	o__Bacteroidales	213	3216090	99.2453	1.13208	23	257974	23	2548	0.433547	0.0174359	406	265	2	401	3	0	0	0
F62_56.41	o__Bacteroidales	92	2269851	80.823	1.35802	292	10035	292	1873	0.492663	0.0206548	487	270	95	387	5	0	0	0
F62_56.40	p__Bacteroidetes	350	2387630	93.141	2.72436	358	9422	358	2172	0.590535	0.0252031	314	208	22	281	11	0	0	0
F62_56.63	k__Bacteria	174	1481693	84.2697	2.9695	122	21360	122	1556	0.277355	0.0187152	149	89	24	121	4	0	0	0
F62_56.7	k__Bacteria	5449	1052829	57.0175	0	345	3195	345	1196	0.502443	0.029268	103	57	65	38	0	0	0	0
F62_56.59	o__Bacteroidales	92	1967757	70.4938	0.246914	145	17534	145	1645	0.547163	0.0260816	487	270	160	325	2	0	0	0
F62_56.57	f__Lachnospiraceae	33	1706973	80.3858	2.04678	391	5164	391	1783	0.427531	0.021835	333	171	80	248	4	1	0	0
F62_56.62	o__Clostridiales	172	2063961	75.8389	4.7651	127	25011	127	2055	0.623725	0.0193911	257	149	50	196	11	0	0	0
F62_56.49	p__Bacteroidetes	350	2235213	99.5192	2.5641	129	27619	129	2022	0.547915	0.025049	314	208	1	306	7	0	0	0
F62_56.52	c__Deltaproteobacteria	61	2278546	89.5135	1.76106	390	7986	390	2177	0.643486	0.026452	284	169	32	239	13	0	0	0
F62_56.36	k__Bacteria	434	3066834	96.7742	1.07527	100	72506	100	2742	0.401104	0.0293328	278	186	7	269	2	0	0	0
F62_56.72	p__Actinobacteria	31	1582469	67.813	5.43046	499	3441	499	1741	0.65902	0.0288585	211	124	69	133	9	0	0	0
F62_56.67	o__Clostridiales	172	1913049	94.5862	2.77778	187	14721	187	1885	0.593662	0.0220232	261	147	34	219	8	0	0	0
F62_56.61	o__Bacteroidales	160	2589851	83.6443	0.0932836	88	46650	88	2139	0.465529	0.0224795	491	268	111	379	1	0	0	0
F62_56.47	o__Bacteroidales	213	2956399	91.6981	0	49	86035	49	2359	0.435851	0.0201951	406	265	26	380	0	0	0	0
F62_56.44	o__Bacteroidales	160	3279544	91.391	3.22181	242	22447	242	2810	0.463644	0.0280114	492	269	80	400	12	0	0	0
F63_15.27	k__Bacteria	5449	1748776	58.6207	0	157	15290	157	1480	0.552784	0.0212768	104	58	65	39	0	0	0	0
F62_56.46	o__Bacteroidales	160	3436282	74.4092	0.808458	111	56493	111	2865	0.442433	0.0309243	491	268	116	368	7	0	0	0
F62_56.66	o__Clostridiales	155	2884604	73.7818	3.54963	781	4105	781	3459	0.414602	0.0217028	274	157	68	187	17	2	0	0
F62_56.73	o__Clostridiales	172	2163137	96.6443	0.671141	67	58747	67	2153	0.390553	0.022194	263	149	6	255	2	0	0	0
F62_56.85	o__Bacteroidales	160	2226713	94.5043	0.0464684	101	32728	101	1798	0.544573	0.0169826	492	269	19	472	1	0	0	0
F62_56.69	o__Bacteroidales	198	3228086	53.3974	3.84615	182	30948	182	2898	0.407181	0.0282099	427	260	205	211	11	0	0	0
F62_56.89	o__Bacteroidales	160	2251100	93.7608	0.371747	216	14786	216	1794	0.544093	0.0252848	492	269	29	462	1	0	0	0
F62_56.84	o__Clostridiales	172	2013301	92.6785	0.671141	164	19255	164	2000	0.406699	0.0209408	263	149	24	238	1	0	0	0
F63_15.32	k__Bacteria	5449	1941019	63.7931	1.72414	38	85445	38	1570	0.421157	0.0173192	104	58	60	42	2	0	0	0
F62_56.81	o__Clostridiales	172	2020825	90.7526	5.44218	153	20134	153	1940	0.588367	0.0233981	261	147	23	226	11	1	0	0
F63_15.20	p__Proteobacteria	1487	1420631	82.9814	0.828157	393	4144	393	1496	0.631788	0.023043	256	161	69	185	2	0	0	0
F63_15.25	k__Bacteria	131	1894668	96.3612	0.134771	123	24240	123	1958	0.344323	0.0156626	177	106	10	166	1	0	0	0
F62_56.8	o__Bacteroidales	198	3532611	95.7692	1.92308	59	100583	59	2871	0.421518	0.0184916	427	260	45	374	8	0	0	0
F63_15.4	k__Bacteria	5449	1322958	52.6316	0	58	50929	58	1402	0.29985	0.0259	103	57	68	35	0	0	0	0
F63_15.22	f__Lachnospiraceae	33	1393365	68.9939	1.26706	422	3610	422	1504	0.426474	0.0220276	333	171	106	223	4	0	0	0
F63_15.21	o__Bacteroidales	160	2783476	89.2648	0.185874	88	44826	88	2275	0.431328	0.0178351	492	269	74	417	1	0	0	0
F63_15.33	o__Clostridiales	172	1897387	85.8501	0.671141	152	21849	152	1942	0.551797	0.0263853	263	149	37	225	1	0	0	0
F63_15.44	k__Bacteria	5449	2684798	56.8966	1.72414	49	75864	49	2257	0.445326	0.0164686	104	58	67	36	1	0	0	0
F63_15.6	k__Bacteria	5449	2283931	76.7241	0.862069	433	6701	433	2026	0.524216	0.026418	104	58	54	49	1	0	0	0
F62_56.32	f__Enterobacteriaceae	134	4392730	95.7704	2.72565	309	22907	309	4333	0.510583	0.0257725	1173	336	78	1065	29	1	0	0
F63_15.29	o__Clostridiales	172	2038952	94.5578	0.680272	56	64110	56	1927	0.586083	0.0151283	261	147	9	251	1	0	0	0
F63_15.23	o__Selenomonadales	64	2202112	98.2036	0	122	27466	122	2006	0.537315	0.0253896	334	167	34	300	0	0	0	0
F62_56.87	o__Bacteroidales	213	3603020	98.4906	3.77358	174	31788	174	2981	0.385205	0.017535	406	265	7	387	12	0	0	0
F63_15.43	o__Clostridiales	172	1523338	54.0816	0	15	171193	15	1441	0.601814	0.0112488	261	147	96	165	0	0	0	0
F63_35.27	k__Bacteria	5449	1564211	79.4828	0.862069	421	4206	421	1653	0.632559	0.0245206	104	58	49	54	1	0	0	0
F63_15.50	o__Selenomonadales	64	1158526	66.4671	0.898204	45	37732	45	1061	0.567817	0.0190039	334	167	130	201	3	0	0	0
F63_15.47	o__Bacteroidales	160	2256975	78.3333	0.185874	104	29192	104	1759	0.51164	0.0269342	492	269	89	402	1	0	0	0
F63_15.42	o__Selenomonadales	64	1816539	96.8643	0	99	28807	99	1677	0.564275	0.0207377	334	167	39	295	0	0	0	0
F63_35.26	o__Clostridiales	172	1286701	81.9173	0.671141	248	6321	248	1282	0.516329	0.0270381	263	149	70	192	1	0	0	0
F63_35.31	k__Bacteria	5449	1928355	80.5357	1.78571	341	7365	341	2008	0.591285	0.0242294	102	56	47	54	1	0	0	0
F63_35.25	o__Clostridiales	172	1862489	85.2699	2.01342	411	5197	411	1994	0.492012	0.0277818	263	149	42	217	4	0	0	0
F63_15.37	o__Bacteroidales	160	2450611	77.5871	1.1194	86	45303	86	2068	0.457411	0.0200399	491	268	147	338	6	0	0	0
F63_35.1	k__Bacteria	131	1975638	96.6667	1.74603	303	9126	303	2107	0.483881	0.0179839	176	105	5	168	3	0	0	0
F63_15.51	o__Clostridiales	172	1667227	80.1259	0.816327	358	5715	358	1833	0.593497	0.0262148	261	147	80	179	2	0	0	0
F63_35.11	o__Clostridiales	172	2163658	92.517	0.680272	105	33310	105	2117	0.624583	0.0249652	261	147	48	212	1	0	0	0
F63_35.12	o__Clostridiales	155	2869582	72.5877	5.39953	713	4673	713	3267	0.442304	0.0233823	278	158	91	177	10	0	0	0
F63_35.29	o__Bacteroidales	160	2045541	65.2107	0	83	44641	83	1590	0.513719	0.0246821	492	269	142	350	0	0	0	0
F63_35.38	o__Clostridiales	304	912369	56.1244	0	319	3085	319	1063	0.380606	0.0248019	247	141	118	129	0	0	0	0
F63_35.48	c__Clostridia	387	1837328	96.371	0.0260146	5	680111	5	1602	0.513398	0.00920612	223	124	5	217	1	0	0	0
F63_35.50	k__Bacteria	174	1366367	93.8202	3.37079	227	8712	227	1606	0.248149	0.0222779	149	89	6	140	3	0	0	0
F63_35.33	o__Clostridiales	172	2142888	97.7466	3.33952	104	31577	104	2041	0.585334	0.024499	261	147	30	216	15	0	0	0
F63_35.37	p__Actinobacteria	31	2248291	99.1935	0	94	41506	94	2000	0.651586	0.0262099	211	124	1	210	0	0	0	0
F63_35.36	o__Bacteroidales	160	2608027	92.4411	1.48699	65	51208	65	2087	0.485552	0.0198044	492	269	41	449	1	0	1	0
F63_35.23	o__Bacteroidales	160	2973229	91.4179	0.373134	106	47679	106	2541	0.460429	0.0205332	491	268	30	460	1	0	0	0
F63_56.15	k__Bacteria	5449	2319958	73.4483	5.17241	56	78411	56	1913	0.415244	0.0206788	104	58	53	47	4	0	0	0
F63_35.41	o__Clostridiales	172	2613728	96.085	0.183038	117	36078	117	2460	0.559445	0.0275599	263	149	7	253	3	0	0	0
F63_35.44	o__Clostridiales	172	1992669	80.5369	0.33557	80	36411	80	1801	0.591722	0.0235734	257	149	72	184	1	0	0	0
F63_35.34	o__Clostridiales	155	2968455	96.9409	1.10759	113	38770	113	2797	0.483091	0.0173767	278	158	7	268	3	0	0	0
F63_56.22	k__Bacteria	5449	1825607	51.7241	0	329	6858	329	1556	0.501532	0.0223194	104	58	71	33	0	0	0	0
F63_35.54	o__Clostridiales	172	2048780	87.1644	1.00671	192	15457	192	2067	0.588168	0.0259453	263	149	57	204	2	0	0	0
F63_35.30	p__Proteobacteria	1487	2485284	99.3671	0.443038	277	14939	277	2397	0.485745	0.0358941	255	158	1	252	2	0	0	0
F63_35.8	f__Lachnospiraceae	90	2618818	97.9885	0.191571	102	44641	102	2454	0.485869	0.0200087	354	174	4	349	1	0	0	0
F63_35.53	f__Lachnospiraceae	57	2587258	95.942	1.44928	182	20402	182	2456	0.469561	0.0170832	420	207	29	388	3	0	0	0
F63_35.13	o__Bacteroidales	160	3890441	93.7216	5.01859	124	46197	124	3184	0.470344	0.0179686	492	269	72	396	23	1	0	0
F63_35.35	k__Bacteria	434	3025362	91.9355	0.537634	98	52560	98	2683	0.398483	0.0220119	278	186	19	258	1	0	0	0
F63_35.5	f__Lachnospiraceae	57	3845036	94.686	3.54267	164	42013	164	3763	0.403891	0.026976	420	207	28	384	8	0	0	0
F63_35.24	o__Bacteroidales	198	4073756	98.6364	0.320513	252	24790	252	3460	0.454363	0.0268604	427	260	34	391	2	0	0	0
F63_56.27	k__Bacteria	5449	2937302	63.9655	0	102	58343	102	2410	0.406871	0.0194348	104	58	59	45	0	0	0	0
F63_56.1	g__Prevotella	55	2713128	81.5094	1.54842	143	31968	143	2316	0.454346	0.0181728	567	296	121	438	8	0	0	0
F63_56.20	f__Lachnospiraceae	57	2330340	88.4098	3.18401	353	8514	353	2323	0.47259	0.0205698	420	207	82	329	9	0	0	0
F63_56.37	k__Bacteria	5449	1228383	53.4903	0.892857	390	3335	390	1390	0.601516	0.0262381	102	56	58	43	1	0	0	0
F63_56.34	k__Bacteria	5449	3035225	77.5862	0	333	13259	333	2470	0.448691	0.024885	104	58	51	53	0	0	0	0
F63_56.18	o__Bacteroidales	160	2722673	86.8154	1.28563	276	13439	276	2338	0.434936	0.0203705	492	269	101	385	6	0	0	0
F63_56.35	k__Bacteria	5449	3071101	66.3793	2.58621	493	7761	493	2702	0.511361	0.0294063	104	58	60	42	2	0	0	0
F63_56.19	o__Bacteroidales	198	3434529	92.1154	3.48416	238	24304	238	2968	0.423171	0.025848	427	260	27	387	13	0	0	0
F63_56.32	g__Prevotella	65	1954065	60.7143	0.654762	61	44006	61	1593	0.54375	0.021913	530	280	205	322	3	0	0	0
F63_56.25	c__Gammaproteobacteria	1164	2336080	90	0.294118	79	59057	79	2044	0.365043	0.0202907	271	170	40	230	1	0	0	0
F63_56.11	o__Bacteroidales	160	3394382	88.3209	0	86	64701	86	2778	0.441256	0.0316488	491	268	79	412	0	0	0	0
F63_56.29	o__Bacteroidales	92	2715136	93.5031	0.37037	148	23782	148	2220	0.466457	0.0347491	487	270	31	455	1	0	0	0
F63_56.26	o__Bacteroidales	160	2816288	82.9809	1.99005	116	41456	116	2351	0.463416	0.0177824	491	268	118	362	11	0	0	0
F63_56.46	o__Bacteroidales	160	2098595	86.0099	0	123	25175	123	1661	0.543195	0.0224657	492	269	58	434	0	0	0	0
F63_56.47	o__Clostridiales	172	2267621	77.9642	0	113	39509	113	2276	0.538671	0.0206384	263	149	46	217	0	0	0	0
F63_56.40	g__Prevotella	55	2518669	87.0214	1.68919	143	24716	143	2030	0.433809	0.0221507	567	296	64	496	7	0	0	0
F63_56.42	o__Bacteroidales	213	1991202	79.0566	0.628931	69	43166	69	1681	0.510417	0.0158527	406	265	82	321	3	0	0	0
F63_56.58	p__Bacteroidetes	350	2310172	93.8095	5.71429	37	118438	37	1911	0.472707	0.00781676	316	210	17	286	13	0	0	0
F63_56.41	p__Proteobacteria	1487	2212545	97.5155	0.621118	197	18719	197	2029	0.631705	0.0203698	256	161	22	233	1	0	0	0
F63_56.50	o__Bacteroidales	160	2309509	95.2014	1.48699	41	74255	41	1822	0.543729	0.0154723	492	269	20	465	7	0	0	0
F63_56.52	o__Bacteroidales	160	2203701	70.539	1.23916	114	26195	114	1705	0.514631	0.0247025	492	269	108	378	6	0	0	0
F64_15.18	o__Bacteroidales	160	1753065	80.8798	0	33	75446	33	1347	0.546414	0.0136536	492	269	103	389	0	0	0	0
F64_15.22	p__Bacteroidetes	350	1248533	64.6032	1.04762	360	3838	360	1308	0.478242	0.0167672	316	210	129	184	3	0	0	0
F63_56.5	o__Bacteroidales	213	1860675	78.1132	0	48	52863	48	1581	0.504101	0.017546	406	265	73	333	0	0	0	0
F63_56.51	o__Clostridiales	172	1974536	94.6309	0.805369	233	11634	233	2044	0.395341	0.0288556	263	149	9	251	3	0	0	0
F64_15.15	o__Bacteroidales	213	2688920	92.6415	0.503145	139	30883	139	2240	0.480078	0.0205355	406	265	22	382	2	0	0	0
F63_56.8	o__Bacteroidales	92	2387480	91.2346	0.246914	150	25402	150	1943	0.513726	0.0244357	487	270	40	445	2	0	0	0
F63_56.6	g__Prevotella	55	2502129	88.8508	2.06456	210	16274	210	2185	0.467299	0.0306604	567	296	99	459	9	0	0	0
F63_56.64	f__Bifidobacteriaceae	70	1706213	94.6519	1.45926	237	10220	237	1549	0.640999	0.0190578	502	225	20	476	6	0	0	0
F63_56.60	o__Clostridiales	172	2358975	94.1713	1.53061	173	22106	173	2203	0.587994	0.024223	261	147	25	232	4	0	0	0
F64_15.24	o__Clostridiales	172	2220405	93.9597	0	78	45232	78	2225	0.599524	0.0146771	263	149	12	251	0	0	0	0
F63_56.43	o__Bacteroidales	160	3263753	84.8761	3.76394	177	33497	177	2742	0.466971	0.0213103	492	269	91	388	13	0	0	0
F64_15.20	p__Proteobacteria	1487	2193151	94.4099	0.621118	164	17516	164	1964	0.630537	0.0182848	256	161	52	203	1	0	0	0
F64_15.35	o__Clostridiales	172	1469223	75.2139	0.615213	89	30339	89	1411	0.268157	0.0128536	263	149	49	204	10	0	0	0
F64_15.32	o__Clostridiales	172	1375119	55.7047	0	65	33895	65	1334	0.563071	0.0137931	263	149	100	163	0	0	0	0
F64_15.45	k__Bacteria	174	1433800	94.382	2.24719	44	68881	44	1555	0.329779	0.032586	149	89	6	142	0	1	0	0
F64_15.19	p__Bacteroidetes	350	2745983	96.875	5.28846	148	31980	148	2240	0.603144	0.0235913	314	208	9	290	15	0	0	0
F64_15.30	o__Selenomonadales	64	1424898	76.4941	1.69661	320	5250	320	1560	0.487433	0.0245925	334	167	107	223	4	0	0	0
F64_15.25	o__Clostridiales	172	2031797	91.5816	3.28798	59	52346	59	1900	0.585636	0.0167718	261	147	46	206	9	0	0	0
F64_15.26	o__Bacteroidales	160	2058526	58.2629	0.373134	64	45119	64	1777	0.455501	0.0199659	491	268	220	270	1	0	0	0
F64_15.52	k__Bacteria	2921	1600778	86.608	0	238	9094	238	1753	0.462231	0.0237048	152	93	18	134	0	0	0	0
F64_15.34	k__Bacteria	131	1619287	72.9788	3.30189	436	4215	436	1891	0.373459	0.0186786	177	106	72	101	4	0	0	0
F64_15.1	o__Bacteroidales	160	3614234	91.8905	1.86567	75	83731	75	2981	0.444251	0.0222462	491	268	69	413	9	0	0	0
F64_15.5	o__Clostridiales	172	1562579	56.1521	2.85235	47	48855	47	1453	0.616201	0.0120149	257	149	102	150	5	0	0	0
F64_15.47	o__Bacteroidales	92	1802604	68.8735	0	113	24654	113	1412	0.523171	0.0196827	487	270	129	358	0	0	0	0
F64_15.28	g__Prevotella	55	3133964	96.0417	1.23874	150	33053	150	2686	0.454292	0.0208509	567	296	20	541	6	0	0	0
F64_15.29	o__Bacteroidales	160	2844251	93.9118	0	137	29983	137	2326	0.434281	0.0147754	490	267	50	440	0	0	0	0
F64_15.33	k__Bacteria	88	2827339	97.9592	0	54	94924	54	2461	0.553356	0.018869	229	147	3	226	0	0	0	0
F64_15.37	o__Clostridiales	172	2542346	95.1247	0.340136	135	27543	135	2473	0.593372	0.0231677	261	147	12	248	1	0	0	0
F64_35.11	k__Bacteria	2921	1390216	83.871	0	31	69730	31	1374	0.474236	0.0101923	152	93	27	125	0	0	0	0
F64_35.10	k__Bacteria	5449	2810387	51.7241	3.44828	530	6622	530	2623	0.48168	0.023822	104	58	70	32	2	0	0	0
F64_35.102	k__Bacteria	2921	1464515	80.6452	2.15054	62	33754	62	1451	0.473092	0.0148435	152	93	27	123	2	0	0	0
F64_35.103	c__Clostridia	387	1609162	93.9516	2.01613	127	19802	127	1538	0.379246	0.0205354	223	124	9	211	3	0	0	0
F64_15.64	g__Prevotella	65	1952301	64.8099	0.119048	79	39415	79	1597	0.545493	0.0233638	530	280	152	377	1	0	0	0
F64_15.49	o__Bacteroidales	198	2871436	74.7436	0	51	100583	51	2298	0.421954	0.0176205	427	260	121	306	0	0	0	0
F64_15.58	o__Bacteroidales	213	1815929	62.6547	0.421754	556	3508	556	1873	0.4296	0.0228962	406	265	164	239	3	0	0	0
F64_15.51	o__Clostridiales	172	2601747	94.4631	9.73154	76	47621	76	2568	0.595472	0.0255654	257	149	10	228	19	0	0	0
F64_35.15	p__Bacteroidetes	350	2074784	91.4286	0.740741	49	60631	49	1707	0.474289	0.00985896	316	210	21	292	3	0	0	0
F64_15.39	p__Bacteroidetes	350	3544191	90.4968	2.19017	212	29042	212	2905	0.589772	0.0278443	314	208	49	258	7	0	0	0
F64_35.14	o__Clostridiales	172	1943868	63.1287	4.66978	646	3248	646	2254	0.601946	0.030883	261	147	98	154	9	0	0	0
F64_35.16	k__Bacteria	131	1920972	98.0952	0.714286	74	41565	74	1974	0.324751	0.0171905	176	105	2	171	3	0	0	0
F64_35.28	k__Bacteria	901	1683392	88.8889	1.04463	45	46518	45	1731	0.353278	0.0149803	171	117	14	154	3	0	0	0
F64_35.19	o__Clostridiales	172	2089534	57.3826	1.34228	156	27720	156	2190	0.527909	0.0271744	263	149	102	160	0	1	0	0
F64_35.2	o__Clostridiales	172	2233401	94.2953	1.74077	90	42414	90	2194	0.560761	0.0308219	263	149	9	248	5	1	0	0
F64_35.22	o__Bacteroidales	213	2630928	92.3899	0	211	18332	211	2172	0.480245	0.023725	406	265	30	376	0	0	0	0
F64_15.40	o__Bacteroidales	198	3625515	87.6026	1.15385	136	41281	136	2939	0.457913	0.0193026	427	260	49	374	4	0	0	0
F64_35.25	p__Proteobacteria	1487	1385683	79.8378	0.904072	435	3303	435	1503	0.634302	0.0235339	256	161	80	172	4	0	0	0
F64_15.8	g__Prevotella	55	3204169	89.1047	1.41759	228	20097	228	2716	0.507333	0.0269986	567	296	54	505	8	0	0	0
F64_35.23	o__Clostridiales	172	2204336	93.4524	3.62812	108	33138	108	2046	0.637724	0.0241609	261	147	25	226	8	2	0	0
F64_35.3	o__Bacteroidales	160	2139606	87.2522	0	98	29761	98	1789	0.448155	0.0200736	492	269	60	432	0	0	0	0
F64_35.47	k__Bacteria	5449	1509483	54.9405	5.35714	430	3867	430	1725	0.596358	0.0250032	102	56	63	35	4	0	0	0
F64_15.50	o__Bacteroidales	163	4127783	89.7167	5.07519	174	39197	174	3448	0.421276	0.0226291	486	266	87	379	20	0	0	0
F64_35.34	p__Bacteroidetes	350	2175638	88.9365	0.026455	60	73733	60	1769	0.491468	0.0227569	316	210	45	270	1	0	0	0
F64_35.29	o__Clostridiales	172	2212825	93.665	7.48299	81	36633	81	2127	0.586862	0.0186883	261	147	40	208	13	0	0	0
F64_35.45	k__Bacteria	174	1503584	95.2247	4.0931	32	113653	32	1593	0.282674	0.0200775	149	89	5	139	5	0	0	0
F64_35.26	o__Bacteroidales	160	2953982	87.9802	0.371747	128	32621	128	2406	0.430713	0.018975	492	269	74	417	1	0	0	0
F64_15.65	o__Bacteroidales	160	3083870	75.5204	2.30483	237	20854	237	2521	0.480393	0.0204201	492	269	118	366	8	0	0	0
F64_35.5	k__Bacteria	5449	1825125	58.0357	3.57143	418	5043	418	2025	0.608949	0.0268468	102	56	62	38	2	0	0	0
F64_35.36	o__Clostridiales	172	1937389	94.0716	0	117	28090	117	1943	0.552638	0.0257847	263	149	24	239	0	0	0	0
F64_35.31	f__Lachnospiraceae	57	3222912	94.1425	4.87923	247	22134	247	3236	0.42606	0.0246399	420	207	21	384	15	0	0	0
F64_35.35	o__Bacteroidales	92	2516017	85.9259	0.493827	223	16357	223	2033	0.49076	0.0226257	487	270	52	432	3	0	0	0
F64_35.33	o__Bacteroidales	213	2069870	60.2516	0.628931	55	60317	55	1749	0.474185	0.0132097	406	265	169	232	5	0	0	0
F64_35.44	o__Clostridiales	172	2568021	93.4564	0	112	37140	112	2432	0.560398	0.0277632	263	149	15	248	0	0	0	0
F64_35.48	o__Clostridiales	172	2308484	84.4308	3.57942	427	6804	427	2405	0.485979	0.0332204	263	149	56	201	6	0	0	0
F64_35.55	k__Bacteria	901	1276131	66.5139	5.55556	418	3365	418	1475	0.376977	0.0184961	171	117	70	94	7	0	0	0
F64_35.46	o__Clostridiales	172	2176684	85.5117	7.38255	293	10868	293	2286	0.58512	0.0274102	257	149	61	186	8	2	0	0
F64_35.67	c__Clostridia	387	1213671	88.0116	0	254	5758	254	1319	0.451985	0.0220462	223	124	23	200	0	0	0	0
F64_35.40	o__Bacteroidales	198	3269124	72.7564	1.15385	129	45985	129	2729	0.416404	0.0201287	427	260	98	326	3	0	0	0
F64_35.74	k__Bacteria	2993	1568385	95.5056	0	53	49218	53	1471	0.53873	0.0137651	143	89	4	139	0	0	0	0
F64_35.58	o__Clostridiales	172	1971014	91.7883	0.894855	240	12724	240	1986	0.538546	0.0281937	263	149	41	220	2	0	0	0
F64_35.53	o__Clostridiales	172	2082658	90.2423	0.680272	62	51250	62	2009	0.624556	0.0215758	261	147	32	228	1	0	0	0
F64_35.63	o__Clostridiales	172	1658940	83.5665	2.91336	283	7754	283	1775	0.560653	0.0219652	263	149	68	187	8	0	0	0
F64_35.56	o__Clostridiales	172	2261055	95.9184	1.36054	37	102700	37	2023	0.585079	0.0146877	261	147	7	251	3	0	0	0
F64_35.57	o__Bacteroidales	213	1688373	72.8302	0	26	94485	26	1446	0.504589	0.0165267	406	265	90	316	0	0	0	0
F64_35.87	c__Clostridia	387	1314918	87.5	0	218	8303	218	1300	0.517612	0.0227402	223	124	21	202	0	0	0	0
F64_35.49	o__Clostridiales	155	2755701	82.7694	6.34047	682	4827	682	3146	0.419609	0.0194717	274	157	59	198	16	1	0	0
F64_35.70	o__Bacteroidales	160	2147336	90.3841	0.185874	237	12553	237	1700	0.547452	0.0243865	492	269	44	447	1	0	0	0
F64_35.75	o__Bacteroidales	160	2112712	90.9128	0	172	17020	172	1657	0.525207	0.022419	492	269	83	409	0	0	0	0
F64_35.78	o__Bacteroidales	92	1986966	69.8095	0.308642	126	22940	126	1650	0.546784	0.0242451	487	270	156	329	2	0	0	0
F64_35.59	c__Deltaproteobacteria	61	2489262	98.9941	3.51742	361	8819	361	2379	0.64102	0.025572	284	169	3	273	8	0	0	0
F64_35.88	o__Bacteroidales	160	1875837	64.1264	0.123916	148	18005	148	1417	0.519883	0.0216289	492	269	168	323	1	0	0	0
F64_35.79	o__Clostridiales	155	2673809	99.0506	3.38032	324	12228	324	2810	0.474937	0.0221321	278	158	2	268	8	0	0	0
F64_35.32	o__Bacteroidales	198	4345798	98.0385	2.05128	225	28469	225	3649	0.454876	0.0247446	427	260	10	409	8	0	0	0
F64_35.95	p__Bacteroidetes	350	1840123	92.4603	0	39	57912	39	1572	0.484175	0.0114559	316	210	19	297	0	0	0	0
F64_35.9	p__Bacteroidetes	350	1568938	53.6859	0	25	147613	25	1351	0.535179	0.0204171	314	208	150	164	0	0	0	0
F64_35.69	p__Bacteroidetes	350	2631945	96.875	0.721154	112	40867	112	2174	0.602344	0.0237258	314	208	7	305	2	0	0	0
F64_56.11	p__Bacteroidetes	350	1369367	70.873	0	24	72165	24	1114	0.47486	0.0089373	316	210	82	234	0	0	0	0
F64_56.16	k__Bacteria	2921	1804105	98.9247	2.15054	76	39380	76	1816	0.458988	0.0168959	152	93	2	148	2	0	0	0
F64_35.61	k__Bacteria	434	2953057	92.4731	1.6129	70	80062	70	2567	0.402211	0.0211766	278	186	31	241	6	0	0	0
F64_35.81	g__Prevotella	55	2696510	92.4876	1.91397	277	12867	277	2174	0.54089	0.0308724	567	296	52	496	19	0	0	0
F64_56.2	k__Bacteria	901	1117082	56.4103	1.1396	61	28272	61	1151	0.360376	0.00903774	171	117	78	89	4	0	0	0
F64_56.18	o__Clostridiales	172	1769887	95.5257	0.0419463	86	34452	86	1662	0.460411	0.021877	263	149	13	249	0	1	0	0
F64_56.14	o__Clostridiales	172	1124536	72.2232	2.01342	276	4890	276	1283	0.448413	0.0225514	263	149	91	169	3	0	0	0
F64_35.98	f__Lachnospiraceae	57	2382017	93.8808	1.27674	102	45150	102	2382	0.415068	0.0230601	420	207	30	386	4	0	0	0
F64_35.71	o__Bacteroidales	213	3373355	98.1246	0.754717	134	46346	134	2746	0.38512	0.0201423	406	265	36	368	2	0	0	0
F64_56.19	p__Bacteroidetes	350	2054800	90.836	1.19048	269	10969	269	1842	0.496468	0.0176342	316	210	30	283	3	0	0	0
F64_56.10	o__Bacteroidales	160	2854784	96.1586	0.681537	84	53320	84	2222	0.546893	0.0259456	492	269	31	458	3	0	0	0
F64_56.21	o__Clostridiales	172	1501951	61.2391	2.48322	300	6231	300	1553	0.567088	0.0205144	263	149	114	143	6	0	0	0
F64_35.8	k__Bacteria	434	3399657	74.5324	0.537634	803	4929	803	3212	0.429641	0.0262599	278	186	91	186	1	0	0	0
F64_56.28	o__Selenomonadales	64	1261356	77.5516	2.39521	322	4685	322	1392	0.489476	0.0251872	334	167	107	222	5	0	0	0
F64_56.39	o__Clostridiales	172	2467591	94.9664	0	157	27968	157	2389	0.393481	0.0156533	263	149	9	254	0	0	0	0
F64_56.22	o__Bacteroidales	160	2186205	92.8563	0.0619579	206	14334	206	1729	0.546559	0.0244637	492	269	32	459	1	0	0	0
F64_56.54	k__Bacteria	2921	1807280	95.6989	0	81	35646	81	1854	0.463829	0.0253224	152	93	5	147	0	0	0	0
F64_35.97	o__Bacteroidales	213	3206348	99.2453	0	26	210006	26	2554	0.432509	0.0243079	406	265	2	404	0	0	0	0
F64_56.53	o__Clostridiales	172	2216135	80.4153	1.67785	56	75726	56	2150	0.269249	0.0124157	263	149	39	219	5	0	0	0
F64_56.20	f__Spirochaetaceae	33	2173117	93.2928	0	184	17837	184	1954	0.399586	0.0156238	249	143	54	195	0	0	0	0
F64_56.57	k__Bacteria	901	1517656	84.9262	0.522317	39	58040	39	1577	0.351373	0.0139583	171	117	25	144	2	0	0	0
F64_56.36	o__Clostridiales	172	2797241	95.9732	0	128	41321	128	2569	0.362657	0.019706	263	149	39	224	0	0	0	0
F64_56.48	o__Clostridiales	172	1842242	84.5288	4.97763	206	13218	206	1887	0.569275	0.0184901	263	149	64	186	13	0	0	0
F64_56.35	o__Clostridiales	172	1847878	79.1747	3.48853	417	5445	417	2025	0.416838	0.01659	263	149	56	199	8	0	0	0
F64_56.5	o__Bacteroidales	160	2016235	87.1623	0	34	92743	34	1555	0.544216	0.0153873	492	269	68	424	0	0	0	0
F64_56.44	g__Prevotella	65	2641922	91.7857	0.922619	53	76882	53	2168	0.523929	0.0159192	530	280	35	490	5	0	0	0
F64_56.27	o__Bacteroidales	92	3361816	91.1728	0.555556	324	14854	324	2752	0.446627	0.0245989	487	270	38	447	2	0	0	0
F64_56.67	k__Bacteria	174	916153	76.4045	1.1236	169	7398	169	895	0.306066	0.0162456	149	89	24	123	2	0	0	0
F64_56.63	k__Bacteria	901	1771861	89.7436	0.569801	117	24274	117	1772	0.298035	0.014803	171	117	13	156	2	0	0	0
F64_56.59	g__Prevotella	65	1896014	59.6429	0.119048	61	41421	61	1531	0.54747	0.0190199	530	280	211	318	1	0	0	0
F64_56.60	o__Bacteroidales	160	2074691	72.5836	0	153	18998	153	1572	0.514743	0.0223198	492	269	134	358	0	0	0	0
F64_56.47	p__Proteobacteria	1487	2171290	93.7888	0.621118	125	28622	125	1931	0.628798	0.0196007	256	161	28	227	1	0	0	0
F64_56.7	p__Bacteroidetes	350	1644089	87.6984	0.47619	32	73319	32	1421	0.486016	0.00895242	316	210	32	283	1	0	0	0
F64_56.55	o__Clostridiales	172	2516739	98.434	0	69	53702	69	2408	0.383246	0.0137047	263	149	4	259	0	0	0	0
F64_56.45	k__Bacteria	434	3089485	95.1613	2.15054	107	56732	107	2792	0.401512	0.0251759	278	186	12	262	3	1	0	0
F64_56.1	k__Bacteria	434	4531685	95.6989	0	172	39391	172	3765	0.421459	0.0221623	278	186	9	269	0	0	0	0
F64_56.85	f__Lachnospiraceae	90	1214335	57.7302	0	87	18915	87	1166	0.387558	0.0107758	354	174	159	195	0	0	0	0
F64_56.87	k__Bacteria	901	1701495	76.1111	6.69516	122	20647	122	1677	0.32926	0.0176711	171	117	41	121	8	1	0	0
F64_56.96	k__Bacteria	5449	1905239	56.8966	0	235	11027	235	1464	0.513711	0.0239132	104	58	68	36	0	0	0	0
F64_56.72	f__Lachnospiraceae	90	2801945	97.7011	1.30337	87	58885	87	2638	0.480323	0.0237253	354	174	5	344	5	0	0	0
F64_56.81	o__Clostridiales	172	1034997	50.4106	2.01342	384	2726	384	1298	0.424394	0.0262565	263	149	142	118	3	0	0	0
F64_56.64	g__Prevotella	55	2958945	96.5421	1.52027	154	30077	154	2436	0.430877	0.0219363	567	296	23	538	6	0	0	0
F64_56.9	k__Bacteria	901	2028368	87.8788	6.41026	83	37552	83	2088	0.327925	0.0109181	171	117	20	141	10	0	0	0
F64_56.82	k__Bacteria	2993	1943174	92.0455	1.13636	132	22044	132	1881	0.435219	0.0154681	142	88	7	134	1	0	0	0
F64_56.68	o__Clostridiales	172	3041449	94.6309	1.34228	98	51236	98	2822	0.454689	0.0246445	263	149	10	251	2	0	0	0
F64_56.76	o__Clostridiales	172	1864635	95.7494	0.671141	64	46099	64	1770	0.420982	0.0217536	263	149	8	254	1	0	0	0
F65_15.1	k__Bacteria	5449	2702938	77.069	3.44828	56	72621	56	2285	0.413071	0.0153194	104	58	51	51	2	0	0	0
F64_56.99	k__Bacteria	901	1844014	87.1795	0.854701	39	84448	39	1753	0.351165	0.00962219	171	117	16	153	2	0	0	0
F64_56.89	p__Bacteroidetes	350	3307130	92.1429	0.015873	77	71090	77	2547	0.483224	0.0172136	316	210	42	273	1	0	0	0
F64_56.62	o__Bacteroidales	160	2859463	76.6326	3.60285	393	9033	393	2572	0.479748	0.0229778	492	269	107	368	17	0	0	0
F64_56.8	o__Bacteroidales	213	1855599	71.8868	0	49	67239	49	1563	0.511534	0.0171423	406	265	118	288	0	0	0	0
F64_56.79	g__Prevotella	55	2398345	88.0373	6.01727	259	12121	259	2061	0.475244	0.0264851	567	296	82	459	23	2	1	0
F64_56.94	o__Clostridiales	155	2762585	84.8101	2.8481	160	24507	160	2649	0.438964	0.0156149	278	158	35	238	5	0	0	0
F65_15.17	k__Bacteria	5449	1453132	55.7471	4.31034	26	81629	26	1185	0.419603	0.0200741	104	58	60	41	3	0	0	0
F64_56.84	o__Clostridiales	172	2220843	98.6395	2.38095	116	29240	116	2112	0.58228	0.0246153	261	147	2	255	4	0	0	0
F64_56.91	o__Clostridiales	172	2404682	97.9866	0	66	48725	66	2231	0.431058	0.0160616	263	149	5	258	0	0	0	0
F64_56.77	o__Bacteroidales	198	3517130	95.3974	5.38462	304	17100	304	3101	0.423076	0.0236607	427	260	20	385	22	0	0	0
F65_15.21	k__Bacteria	5449	2285801	53.4483	1.72414	182	18069	182	1952	0.454965	0.0250209	104	58	67	35	2	0	0	0
F65_15.18	o__Clostridiales	155	1471661	60.619	0	464	3450	464	1682	0.479936	0.020451	278	158	126	152	0	0	0	0
F65_15.35	k__Bacteria	5449	1844222	55.1724	0	483	4210	483	1725	0.525992	0.0247101	104	58	65	39	0	0	0	0
F65_15.27	k__Bacteria	5449	4404735	73.4483	0.862069	190	45094	190	3739	0.419725	0.0247096	104	58	51	52	1	0	0	0
F64_56.93	p__Proteobacteria	1487	2410539	96.9937	1.27286	338	9603	338	2386	0.48675	0.0306226	255	158	8	236	11	0	0	0
F65_15.20	p__Bacteroidetes	350	2034784	88.8889	0.714286	35	74261	35	1686	0.473452	0.00991466	316	210	26	288	2	0	0	0
F65_15.13	g__Lactobacillus	91	1885510	94.3777	0.0341763	206	15468	206	2065	0.381974	0.0194208	430	154	18	411	1	0	0	0
F65_15.19	o__Bacteroidales	92	2212962	69.5113	0	159	18765	159	1778	0.478973	0.0284016	487	270	148	339	0	0	0	0
F65_15.36	o__Clostridiales	172	1557219	63.0872	1.00671	169	13927	169	1627	0.564226	0.0182207	263	149	86	175	2	0	0	0
F65_15.11	g__Prevotella	55	3411379	96.8412	2.13964	156	34196	156	2966	0.452003	0.0283064	567	296	16	540	11	0	0	0
F65_15.14	p__Proteobacteria	1487	2425142	94.5675	2.81997	350	9480	350	2375	0.487753	0.0324292	255	158	12	232	11	0	0	0
F65_15.33	f__Lachnospiraceae	33	1436368	75.0487	0	84	26693	84	1311	0.417748	0.0266149	333	171	72	261	0	0	0	0
F65_15.49	o__Rhodospirillales	63	1171415	54.0005	0.0452284	299	4808	299	1325	0.42528	0.0306128	336	201	151	184	1	0	0	0
F65_15.62	k__Bacteria	5449	1472648	67.2414	1.72414	392	4076	392	1558	0.632787	0.0230313	104	58	59	44	1	0	0	0
F65_15.15	o__Bacteroidales	160	2850952	72.1787	2.62438	80	54312	80	2307	0.40874	0.0253777	491	268	148	332	11	0	0	0
F65_15.23	o__Bacteroidales	160	2303674	66.9806	0.185874	56	54509	56	1855	0.424864	0.0167854	492	269	164	327	1	0	0	0
F65_15.46	g__Prevotella	65	1933005	62.1429	0.119048	66	42065	66	1559	0.544977	0.021693	530	280	201	328	1	0	0	0
F65_15.28	o__Bacteroidales	198	2492226	69.7436	0	54	67513	54	2024	0.420631	0.0162557	427	260	137	290	0	0	0	0
F65_15.51	p__Bacteroidetes	350	2271576	92.7937	1.19048	165	23243	165	1948	0.493958	0.0214609	316	210	40	272	4	0	0	0
F65_15.41	o__Selenomonadales	64	2135436	98.8024	0.898204	55	71828	55	2038	0.474884	0.0201437	334	167	32	299	3	0	0	0
F65_15.32	p__Firmicutes	100	1835168	82.971	1.34494	333	7214	333	1936	0.319912	0.0187473	295	158	56	236	3	0	0	0
F65_35.13	p__Bacteroidetes	350	1882212	89.127	0	35	72137	35	1606	0.483507	0.0105972	316	210	31	285	0	0	0	0
F65_15.25	o__Bacteroidales	160	3013464	94.0741	3.0025	104	42300	104	2465	0.431288	0.0180188	490	267	38	430	20	2	0	0
F65_15.37	c__Gammaproteobacteria	1164	2382216	98.2353	0.882353	90	46591	90	2096	0.366201	0.0142341	271	170	21	248	2	0	0	0
F65_15.59	k__Bacteria	131	1938552	95.5526	0.134771	138	23870	138	2027	0.344054	0.0145841	177	106	10	166	1	0	0	0
F65_15.55	o__Clostridiales	172	1989196	94.8767	1.02041	140	21831	140	1903	0.590211	0.0242116	261	147	46	213	2	0	0	0
F65_35.30	k__Bacteria	5449	1743563	56.8966	7.2884	81	35960	81	1429	0.417855	0.0219678	104	58	27	54	23	0	0	0
F65_15.45	f__Lachnospiraceae	33	2644753	80.0767	2.45614	241	20149	241	2581	0.4036	0.0234019	333	171	87	241	5	0	0	0
F65_15.64	p__Actinobacteria	31	2054732	99.1935	1.88172	125	25518	125	1834	0.59957	0.019702	211	124	1	207	3	0	0	0
F65_15.58	o__Clostridiales	172	1841777	80.676	5.22573	33	83872	33	1710	0.583337	0.0137491	261	147	73	175	13	0	0	0
F65_35.21	o__Clostridiales	172	1351662	58.6735	1.36054	60	40940	60	1298	0.57336	0.0233255	261	147	116	143	2	0	0	0
F65_15.26	f__Enterobacteriaceae	134	3194241	74.8512	0.175383	66	73032	66	3014	0.512505	0.0177912	1173	336	218	951	4	0	0	0
F65_35.29	p__Bacteroidetes	350	2134910	94.7884	0.714286	62	53117	62	1784	0.474519	0.0106026	316	210	28	286	2	0	0	0
F65_35.28	o__Bacteroidales	160	2557535	84.9071	0.557621	198	17552	198	2005	0.549721	0.02944	492	269	71	419	2	0	0	0
F65_35.25	f__Lachnospiraceae	33	2163577	87.2877	0.978897	157	21723	157	2190	0.419606	0.0156655	333	171	45	282	6	0	0	0
F65_35.16	p__Bacteroidetes	350	2826586	97.1154	2.88462	140	34316	140	2376	0.596922	0.0289292	314	208	8	298	8	0	0	0
F65_35.11	o__Bacteroidales	213	2602151	72.6382	6.03774	781	3669	781	2630	0.389183	0.0196951	406	265	113	273	19	1	0	0
F65_35.38	o__Bacteroidales	92	1830995	63.9372	0.617284	239	10272	239	1594	0.553207	0.0247691	487	270	191	293	3	0	0	0
F65_35.36	o__Clostridiales	172	1424031	71.27	4.9217	436	3420	436	1681	0.399506	0.0260138	263	149	101	153	9	0	0	0
F65_35.39	o__Clostridiales	172	2264303	92.5615	0	113	28861	113	2109	0.565498	0.01994	263	149	49	214	0	0	0	0
F65_35.32	o__Clostridiales	172	1860495	95.8054	1.566	200	14896	200	1820	0.408418	0.0185339	263	149	7	253	3	0	0	0
F65_35.50	o__Clostridiales	304	1477848	89.4799	0.70922	87	25844	87	1372	0.379085	0.0140891	247	141	56	190	1	0	0	0
F65_35.2	o__Bacteroidales	160	2705001	68.2569	0.805452	36	93487	36	2206	0.440126	0.0155364	492	269	138	350	4	0	0	0
F65_35.46	o__Bacteroidales	92	2584083	87.5309	1.23457	178	21936	178	2067	0.486503	0.0243817	487	270	49	434	4	0	0	0
F65_35.5	g__Prevotella	64	2129951	76.8838	3.27364	371	7086	371	1889	0.472995	0.0263128	532	281	154	363	15	0	0	0
F65_35.45	p__Bacteroidetes	350	2180522	99.5192	0.961538	22	153015	22	1900	0.545138	0.0217806	314	208	1	311	2	0	0	0
F65_35.59	o__Clostridiales	304	1279676	82.2917	0	4	680111	4	1128	0.505807	0.011535	247	141	75	172	0	0	0	0
F65_56.18	k__Bacteria	5449	1573247	57.8571	0	450	3860	450	1740	0.647479	0.0304686	102	56	65	37	0	0	0	0
F65_35.54	o__Clostridiales	172	2059762	93.4004	3.3557	124	24141	124	2067	0.552094	0.0266528	263	149	25	233	5	0	0	0
F65_56.30	k__Bacteria	5449	734618	54.3103	0	249	3139	249	879	0.417017	0.0197615	104	58	66	38	0	0	0	0
F65_35.35	k__Bacteria	434	3061041	94.086	3.76344	73	88378	73	2657	0.402832	0.0225846	278	186	11	258	9	0	0	0
F65_35.52	o__Clostridiales	172	2459093	97.9866	0.104866	78	43558	78	2413	0.594642	0.0249664	257	149	4	248	5	0	0	0
F65_35.71	p__Bacteroidetes	350	2348990	95	0.502646	64	67514	64	1902	0.493533	0.0177578	316	210	11	303	2	0	0	0
F65_35.4	o__Bacteroidales	213	3075410	98.8679	0.377358	88	47736	88	2461	0.434778	0.0225044	406	265	6	399	1	0	0	0
F65_35.67	o__Clostridiales	172	1872017	74.8299	0.680272	71	38006	71	1832	0.632746	0.0164866	261	147	86	174	1	0	0	0
F65_35.68	o__Clostridiales	172	2068608	90.8767	3.48993	252	11807	252	2063	0.594857	0.0261382	257	149	24	226	7	0	0	0
F65_56.12	o__Bacteroidales	92	2014743	71.7068	0.416667	353	6892	353	1623	0.51307	0.0278035	487	270	151	334	2	0	0	0
F65_35.66	f__Lachnospiraceae	33	1961161	87.9421	1.423	356	7189	356	1967	0.42683	0.0215996	333	171	36	292	5	0	0	0
F65_56.13	o__Clostridiales	172	1830791	73.5795	1.92744	94	27256	94	1788	0.634114	0.0164747	261	147	80	177	4	0	0	0
F65_56.46	k__Bacteria	5449	2148877	51.8809	0	665	3400	665	2160	0.466432	0.0273438	104	58	65	39	0	0	0	0
F65_56.16	o__Clostridiales	172	1906120	80.0125	3.34467	441	5137	441	2135	0.562794	0.0302313	261	147	56	197	8	0	0	0
F65_56.2	o__Bacteroidales	160	2246470	92.9327	0	191	16362	191	1824	0.52202	0.0245099	492	269	49	443	0	0	0	0
F65_35.48	k__Bacteria	434	3454665	77.245	1.72043	794	5094	794	3319	0.428614	0.0264005	278	186	56	213	9	0	0	0
F65_35.53	o__Bacteroidales	160	3557993	94.6654	3.67617	143	35405	143	2974	0.422409	0.0178333	492	269	43	431	18	0	0	0
F65_56.19	o__Bacteroidales	213	1907413	81.3208	0.377358	180	13525	180	1700	0.514704	0.0198138	406	265	92	313	1	0	0	0
F65_56.44	o__Clostridiales	172	1725160	83.0187	1.67785	87	32989	87	1665	0.572256	0.0190828	263	149	55	204	4	0	0	0
F65_56.39	g__Prevotella	65	1774589	56.6607	0.119048	86	28720	86	1445	0.549072	0.0221209	530	280	228	301	1	0	0	0
F65_56.53	k__Bacteria	5449	1755102	64.9843	0	417	4822	417	1726	0.496964	0.0199175	104	58	58	46	0	0	0	0
F65_56.45	p__Bacteroidetes	350	2180011	94.2857	1.66667	51	67703	51	1806	0.474316	0.00931537	316	210	14	298	4	0	0	0
F65_56.35	o__Bacteroidales	92	2726272	95.2346	1.91358	125	32657	125	2251	0.523589	0.0222281	487	270	54	424	9	0	0	0
F65_56.52	o__Clostridiales	172	1787104	94.1712	0.0419463	84	41722	84	1684	0.460308	0.0189724	263	149	25	237	0	1	0	0
F65_35.40	o__Bacteroidales	163	4541062	90.8578	2.72556	153	50779	153	3828	0.422581	0.0211881	486	266	83	394	9	0	0	0
F65_56.37	o__Clostridiales	172	2095183	96.6443	0.671141	143	24871	143	2146	0.39244	0.0248796	263	149	6	255	2	0	0	0
F65_56.48	o__Bacteroidales	160	2305670	94.272	1.05328	155	21806	155	1812	0.541485	0.0256437	492	269	22	466	4	0	0	0
F65_56.5	o__Clostridiales	172	2123723	91.4849	6.13941	424	6208	424	2347	0.615855	0.0235886	263	149	35	200	27	1	0	0
F65_56.54	p__Bacteroidetes	350	1800113	91.9841	0	46	53760	46	1555	0.485191	0.0139571	316	210	20	296	0	0	0	0
F65_56.42	o__Bacteroidales	213	2518356	89.4969	0.880503	104	34606	104	2029	0.570662	0.0200278	406	265	38	365	3	0	0	0
F65_56.7	k__Bacteria	5449	1930409	60.3448	0	73	34973	73	1688	0.461485	0.0222121	104	58	62	42	0	0	0	0
F65_56.26	k__Bacteria	434	3211439	86.5591	2.15054	187	43267	187	2958	0.389215	0.030352	278	186	31	243	4	0	0	0
F65_56.70	c__Clostridia	387	1301244	90.6001	1.6129	204	8960	204	1263	0.516113	0.0303561	223	124	40	181	2	0	0	0
F65_56.62	o__Clostridiales	172	1394306	77.4005	0.671141	356	4582	356	1542	0.373027	0.0157476	263	149	77	185	1	0	0	0
F65_56.50	f__Lachnospiraceae	57	2641581	94.0519	1.29996	229	15966	229	2503	0.469185	0.0214856	420	207	50	363	7	0	0	0
F65_56.6	o__Clostridiales	172	2621944	80.1936	1.51007	447	7541	447	2577	0.553726	0.0203682	263	149	67	192	4	0	0	0
F65_56.51	p__Bacteroidetes	350	3435338	95.4762	0.015873	75	81339	75	2629	0.48432	0.0127906	316	210	15	300	1	0	0	0
F65_56.8	k__Bacteria	174	1497196	90.1685	5.32905	43	61312	43	1600	0.284024	0.0153949	149	89	12	130	7	0	0	0
F65_56.82	k__Bacteria	5449	3048390	81.1912	0	339	12982	339	2575	0.510591	0.0275847	104	58	45	59	0	0	0	0
F65_56.89	k__Bacteria	5449	2561272	82.7586	0	194	19772	194	2074	0.434207	0.0212973	104	58	48	56	0	0	0	0
F65_56.68	o__Bacteroidales	213	2543326	90	0.880503	131	32957	131	2112	0.482087	0.0196061	406	265	32	371	3	0	0	0
F65_56.58	o__Clostridiales	172	2700237	98.6577	0	45	96021	45	2462	0.442347	0.0136657	263	149	3	260	0	0	0	0
F65_56.77	f__Lachnospiraceae	90	2631902	78.2293	0.766284	164	29584	164	2514	0.391296	0.0146883	354	174	84	267	3	0	0	0
F65_56.96	k__Bacteria	5449	1696828	71.7085	0	401	4873	401	1725	0.500302	0.0344221	104	58	50	54	0	0	0	0
F65_56.64	o__Clostridiales	172	2746933	94.2953	0.671141	122	35392	122	2650	0.474799	0.0270472	263	149	14	248	1	0	0	0
F65_56.87	o__Clostridiales	172	1805375	98.6577	0	49	50948	49	1672	0.41974	0.0173921	263	149	2	261	0	0	0	0
F65_56.57	o__Bacteroidales	213	3055476	96.7925	0.377358	249	18158	249	2556	0.434467	0.0253659	406	265	9	396	1	0	0	0
F65_56.80	p__Bacteroidetes	350	2037122	98.5577	0.988248	87	36658	87	1795	0.549868	0.0245492	314	208	3	308	3	0	0	0
F65_56.83	o__Bacteroidales	92	2016843	76.6542	0.740741	172	15660	172	1570	0.523066	0.0216016	487	270	147	337	3	0	0	0
F65_56.95	o__Clostridiales	172	1447309	62.6636	0	433	3543	433	1640	0.45246	0.0195984	263	149	103	160	0	0	0	0
F65_56.74	g__Prevotella	55	2562864	87.0927	1.81174	186	21404	186	2177	0.466915	0.0259946	567	296	79	481	6	1	0	0
F65_56.97	o__Clostridiales	172	1533835	77.3398	2.57271	456	3664	456	1780	0.594972	0.027201	263	149	73	185	5	0	0	0
F65_56.98	o__Bacteroidales	92	1699426	57.9866	0.555556	385	4778	385	1529	0.504317	0.0230361	487	270	221	262	4	0	0	0
F65_56.91	o__Clostridiales	172	2055790	86.0923	5.7047	420	6225	420	2173	0.403708	0.0190834	263	149	58	191	14	0	0	0
F65_56.63	o__Bacteroidales	160	3910422	94.1584	6.10285	274	23096	274	3415	0.421301	0.0243987	492	269	75	396	21	0	0	0
F66_15.22	o__Clostridiales	172	1449771	68.6423	0.559284	352	4596	352	1515	0.277078	0.0166722	263	149	69	192	2	0	0	0
F65_56.94	o__Bacteroidales	92	2761691	95.9259	1.66667	152	23372	152	2288	0.463875	0.0211501	487	270	14	460	13	0	0	0
F66_15.26	k__Bacteria	901	1958900	87.1795	1.28205	196	13881	196	2083	0.307243	0.0137905	171	117	16	153	2	0	0	0
F66_15.23	k__Bacteria	901	2082143	88.8889	0	269	10253	269	2160	0.355895	0.0153383	171	117	14	157	0	0	0	0
F66_15.31	k__Bacteria	5449	3393661	68.9655	3.44828	86	73513	86	2822	0.420426	0.0219483	104	58	55	46	3	0	0	0
F66_15.19	o__Clostridiales	172	2096242	95.3231	0.680272	53	70605	53	1976	0.586104	0.0178549	261	147	40	220	1	0	0	0
F66_15.17	g__Prevotella	55	2459980	79.9207	2.36674	410	7637	410	2221	0.458404	0.0246046	567	296	142	412	13	0	0	0
F65_56.60	o__Bacteroidales	160	3771076	89.0025	9.72739	293	18753	293	3300	0.471659	0.0260614	492	269	79	376	36	1	0	0
F66_15.30	o__Selenomonadales	64	1524229	65.2695	0.499002	83	26705	83	1548	0.469909	0.0205302	334	167	101	230	3	0	0	0
F66_15.20	o__Clostridiales	172	2013790	88.6821	2.01342	345	6908	345	2023	0.539663	0.0233146	263	149	26	233	4	0	0	0
F66_15.41	k__Bacteria	5449	2052869	63.7931	0	490	4721	490	2037	0.470386	0.0256848	104	58	63	41	0	0	0	0
F65_56.92	k__Bacteria	434	3422607	79.1691	1.93548	805	5062	805	3332	0.425598	0.0271342	278	186	62	210	6	0	0	0
F66_15.11	o__Bacteroidales	213	3211237	99.2453	0	21	194227	21	2559	0.43325	0.0150224	406	265	2	404	0	0	0	0
F66_35.22	k__Bacteria	5449	1779685	56.8966	0	114	27452	114	1574	0.629154	0.0222155	104	58	65	39	0	0	0	0
F66_15.18	o__Bacteroidales	160	3278328	88.7562	1.69983	128	52853	128	2634	0.406352	0.0207399	491	268	74	410	7	0	0	0
F66_15.39	k__Bacteria	131	2033248	96.3612	0.134771	152	21593	152	2100	0.344966	0.0144734	177	106	9	167	1	0	0	0
F66_35.23	k__Bacteria	5449	3491993	64.8276	0	233	25091	233	3065	0.429972	0.0222208	104	58	59	45	0	0	0	0
F66_35.20	o__Clostridiales	172	2098616	72.8649	3.85906	180	17706	180	2221	0.267171	0.0184091	263	149	55	194	12	1	1	0
F66_15.36	k__Bacteria	88	2840584	97.9592	0	60	73127	60	2477	0.554838	0.01816	229	147	3	226	0	0	0	0
F66_15.34	o__Bacteroidales	160	2974288	90.7559	0.526642	101	39785	101	2403	0.431646	0.0152916	492	269	68	412	12	0	0	0
F66_15.28	o__Bacteroidales	198	3664886	96.5385	2.30769	59	103547	59	3004	0.419676	0.0173274	427	260	13	407	7	0	0	0
F66_15.35	o__Clostridiales	172	2853061	95.1678	0.859899	257	16448	257	2902	0.631489	0.0276921	257	149	10	244	3	0	0	0
F66_35.15	o__Bacteroidales	92	1839584	55.9979	0	110	23149	110	1406	0.498843	0.013867	487	270	222	265	0	0	0	0
F66_15.27	o__Bacteroidales	160	3175901	88.7887	3.24349	155	33890	155	2607	0.459376	0.0236759	492	269	85	389	18	0	0	0
F66_35.25	k__Bacteria	5449	3384217	71.8809	5	487	9781	487	2903	0.434387	0.0202792	104	58	54	44	6	0	0	0
F66_15.33	p__Firmicutes	100	2201424	77.2498	4.74684	641	3811	641	2439	0.313454	0.0273329	295	158	74	212	9	0	0	0
F66_15.38	p__Bacteroidetes	350	3032210	98.7981	0	135	38466	135	2453	0.598765	0.0248674	314	208	3	311	0	0	0	0
F66_15.42	p__Proteobacteria	1487	1947483	90.3727	0.310559	337	8287	337	1885	0.632008	0.0229193	256	161	34	221	1	0	0	0
F66_35.28	k__Bacteria	5449	3037089	82.1317	5.40752	223	21588	223	2665	0.45378	0.0243147	104	58	16	76	12	0	0	0
F66_35.12	o__Selenomonadales	64	2162742	97.2056	0.898204	65	57185	65	2069	0.474669	0.0209708	334	167	41	290	3	0	0	0
F66_35.38	k__Bacteria	5449	1957172	60.3448	0	169	15799	169	1646	0.549061	0.026862	104	58	65	39	0	0	0	0
F66_15.7	o__Clostridiales	172	2192503	97.1372	0.680272	70	43298	70	2041	0.582037	0.0202945	261	147	32	228	1	0	0	0
F66_35.26	o__Clostridiales	172	1703420	79.8249	4.73098	484	3913	484	1969	0.633244	0.0270364	261	147	62	186	12	1	0	0
F66_35.8	k__Bacteria	5449	2314177	52.5862	0	695	3624	695	2326	0.461228	0.0295102	104	58	69	35	0	0	0	0
F66_56.112	k__Bacteria	5449	712622	63.1579	0	39	23913	39	746	0.278192	0.0101294	103	57	61	42	0	0	0	0
F66_56.105	k__Bacteria	2921	1543609	97.654	3.22581	98	24904	98	1555	0.471298	0.0269645	152	93	5	142	5	0	0	0
F66_35.10	o__Bacteroidales	160	3002434	94.3988	5.22388	58	95517	58	2623	0.412558	0.0145309	491	268	43	421	27	0	0	0
F66_15.40	o__Bacteroidales	160	3745139	91.8843	7.9291	70	74214	70	3102	0.442063	0.022019	491	268	63	396	32	0	0	0
F66_56.108	p__Bacteroidetes	350	1629001	85.9841	0.47619	46	50101	46	1401	0.487847	0.0126344	316	210	39	276	1	0	0	0
F66_35.29	g__Prevotella	55	2533661	89.1042	1.68919	132	28337	132	2076	0.46635	0.0240459	567	296	89	472	6	0	0	0
F66_15.32	o__Bacteroidales	160	4724769	92.4742	7.4969	61	119004	61	3985	0.431629	0.0180916	492	269	63	395	34	0	0	0
F66_35.36	o__Clostridiales	172	2222858	96.3435	0	50	71981	50	2023	0.581446	0.0187639	261	147	18	243	0	0	0	0
F66_35.6	p__Actinobacteria	31	1919024	98.6559	1.75953	153	20017	153	1742	0.602151	0.0212318	211	124	3	204	4	0	0	0
F66_56.117	k__Bacteria	901	2018179	89.7436	4.48718	209	14636	209	2095	0.35529	0.0165306	171	117	13	150	7	1	0	0
F66_56.15	c__Clostridia	387	1389126	93.1452	0	100	22356	100	1250	0.513601	0.0245686	223	124	45	178	0	0	0	0
F66_15.8	o__Bacteroidales	198	3963526	95.6154	0.128205	174	35328	174	3226	0.454587	0.0240117	427	260	16	410	1	0	0	0
F66_56.111	o__Clostridiales	172	1686344	80.2083	1.36054	94	28557	94	1582	0.594017	0.0183084	261	147	61	198	2	0	0	0
F66_56.14	k__Bacteria	901	1993066	87.1968	1.88034	187	15973	187	2036	0.413884	0.0189127	171	117	24	144	3	0	0	0
F66_35.7	o__Bacteroidales	160	2565535	87.8119	1.42503	340	9599	340	2220	0.43765	0.0177682	492	269	97	387	8	0	0	0
F66_56.18	k__Bacteria	901	1649694	76.1633	2.13675	82	29145	82	1661	0.311454	0.00990793	171	117	38	130	3	0	0	0
F66_35.40	o__Clostridiales	172	2946289	91.8367	0	130	38652	130	2739	0.589359	0.0250621	261	147	16	245	0	0	0	0
F66_35.27	o__Bacteroidales	160	3008951	70.6784	2.23048	204	20981	204	2496	0.481259	0.0213952	492	269	140	345	7	0	0	0
F66_56.110	p__Proteobacteria	1487	2302700	94.9275	0.621118	101	34578	101	2055	0.626604	0.023461	256	161	28	227	1	0	0	0
F66_56.26	o__Clostridiales	172	1358643	63.7514	8.97651	325	4976	325	1491	0.55801	0.0202489	263	149	102	132	29	0	0	0
F66_56.30	k__Bacteria	174	1790384	89.8876	4.6549	172	19804	172	2123	0.278257	0.0207972	149	89	10	134	5	0	0	0
F66_35.41	o__Bacteroidales	160	3169183	95.5431	1.6791	115	49096	115	2684	0.460464	0.021668	491	268	60	425	6	0	0	0
F66_56.100	o__Bacteroidales	213	2999304	97.3141	0.377358	202	22249	202	2477	0.434606	0.0238244	406	265	11	394	1	0	0	0
F66_56.107	p__Bacteroidetes	350	2753369	96.875	0	86	44182	86	2241	0.59511	0.0151257	314	208	24	290	0	0	0	0
F66_56.33	o__Bacteroidales	213	1267353	56.608	0.377358	396	3468	396	1307	0.570824	0.0254777	406	265	192	213	1	0	0	0
F66_56.116	o__Bacteroidales	198	3426509	92.3077	1.28205	74	75217	74	2795	0.420933	0.0163361	427	260	24	399	4	0	0	0
F66_56.21	p__Bacteroidetes	350	2367622	84.1667	3.02083	354	9089	354	2151	0.608284	0.0238648	314	208	61	243	10	0	0	0
F66_56.24	o__Clostridiales	172	2156677	74.2495	5.53691	400	6406	400	2419	0.539668	0.0259428	263	149	101	152	9	1	0	0
F66_56.45	k__Bacteria	174	1305017	75.5618	2.9695	30	91844	30	1456	0.288048	0.011713	149	89	29	116	4	0	0	0
F66_56.115	o__Bacteroidales	160	3212280	93.1385	3.40485	108	67629	108	2894	0.412207	0.0144118	491	268	35	440	14	2	0	0
F66_56.31	k__Bacteria	88	1992866	90.2027	1.35135	188	15582	188	1807	0.548586	0.0252955	230	148	16	212	2	0	0	0
F66_56.29	p__Proteobacteria	1487	1921121	76.8116	0.776398	208	12921	208	1791	0.50944	0.021644	256	161	71	183	2	0	0	0
F66_56.32	p__Bacteroidetes	350	1888069	97.1154	1.15385	64	52934	64	1660	0.553762	0.0177167	314	208	6	304	4	0	0	0
F66_56.23	o__Clostridiales	155	2891275	99.3631	4.0388	250	19893	250	2939	0.413597	0.0168791	274	157	1	261	12	0	0	0
F66_56.101	k__Bacteria	434	4267071	95.8781	1.74731	393	16072	393	3681	0.423792	0.0250327	278	186	10	264	4	0	0	0
F66_56.38	o__Clostridiales	172	2500146	98.3221	0	84	41606	84	2284	0.447579	0.0136425	263	149	4	259	0	0	0	0
F66_56.65	k__Bacteria	5449	1584542	80.7994	6.70846	450	3837	450	1811	0.491618	0.0288044	104	58	21	65	10	6	2	0
F66_56.37	g__Prevotella	65	2598850	80.4225	5.92262	325	11409	325	2352	0.456848	0.0244895	530	280	131	373	26	0	0	0
F66_56.43	o__Bacteroidales	213	2755464	94.5283	0.503145	204	18732	204	2322	0.479284	0.0258434	406	265	18	386	2	0	0	0
F66_56.6	c__Clostridia	387	1514775	97.9839	0	38	59369	38	1427	0.444628	0.0176396	223	124	3	220	0	0	0	0
F66_56.52	o__Clostridiales	172	2052705	90.5817	0.33557	180	15232	180	1846	0.587853	0.0240332	263	149	19	243	1	0	0	0
F66_56.4	g__Prevotella	55	2624576	86.4766	2.30856	129	28113	129	2137	0.433407	0.0193622	567	296	55	502	10	0	0	0
F66_56.49	o__Bacteroidales	160	2074150	86.5572	1.23916	150	19187	150	1685	0.5209	0.0215407	492	269	79	407	6	0	0	0
F66_56.53	c__Deltaproteobacteria	61	1859553	82.4918	0.394477	22	113267	22	1576	0.587676	0.0102996	284	169	50	232	2	0	0	0
F66_56.54	g__Prevotella	65	1875153	58.2143	0.119048	54	45813	54	1510	0.545408	0.0205616	530	280	217	312	1	0	0	0
F66_56.25	k__Bacteria	434	3392282	97.8495	1.34409	119	57127	119	3061	0.405094	0.0214595	278	186	5	270	3	0	0	0
F66_56.73	k__Bacteria	5449	3038916	75.1724	7.75862	385	11585	385	2773	0.454651	0.0254176	104	58	52	46	6	0	0	0
F66_56.69	c__Clostridia	387	1854620	89.6505	0.403226	174	15516	174	1603	0.457935	0.0212167	223	124	19	203	1	0	0	0
F66_56.34	o__Clostridiales	155	2670466	90.0119	3.69198	239	16591	239	2585	0.456601	0.019754	278	158	34	233	11	0	0	0
F66_56.8	k__Bacteria	5449	1204161	62.4138	3.44828	383	3367	383	1415	0.567667	0.0224351	104	58	64	38	2	0	0	0
F66_56.64	o__Bacteroidales	160	2119371	92.9337	0	127	25519	127	1665	0.545852	0.0221844	492	269	33	459	0	0	0	0
F66_56.46	o__Clostridiales	172	2161356	91.1635	1.53061	153	20712	153	2100	0.584719	0.0260248	261	147	47	211	3	0	0	0
F66_56.78	o__Clostridiales	172	923038	58.8474	0.894855	282	3507	282	1112	0.460929	0.021539	263	149	127	134	2	0	0	0
F66_56.67	o__Clostridiales	155	2456348	97.8903	0.692247	155	21955	155	2397	0.509966	0.0221097	278	158	7	267	4	0	0	0
F66_56.84	k__Bacteria	2921	1625923	96.7742	1.6129	81	28591	81	1623	0.474957	0.0201219	152	93	5	145	2	0	0	0
F66_56.86	c__Clostridia	387	1298656	59.8319	1.63892	407	3492	407	1347	0.484539	0.0245599	223	124	99	121	3	0	0	0
F66_56.9	k__Bacteria	5449	1456992	51.7241	0	151	12087	151	1135	0.493679	0.0214232	104	58	71	33	0	0	0	0
F66_56.72	o__Bacteroidales	160	2134195	93.3891	0.5886	162	17324	162	1753	0.548061	0.0199266	492	269	25	464	3	0	0	0
F66_56.59	o__Bacteroidales	213	2112895	83.5849	0.251572	55	70039	55	1811	0.508709	0.0165089	406	265	70	334	2	0	0	0
F66_56.93	k__Bacteria	5449	1253386	50.627	7.58621	430	3195	430	1539	0.598827	0.0231474	104	58	63	34	4	3	0	0
F66_56.75	o__Clostridiales	172	2259306	97.2805	1.47651	169	19420	169	2167	0.567588	0.0228599	263	149	31	227	5	0	0	0
F66_56.98	c__Clostridia	387	1712659	93.1452	1.6129	73	36155	73	1516	0.447275	0.0173678	223	124	12	209	2	0	0	0
F66_56.77	o__Clostridiales	172	2165123	92.1477	3.71225	233	12471	233	2098	0.593645	0.0257865	257	149	19	230	8	0	0	0
F66_56.35	o__Bacteroidales	160	3688166	91.2743	2.6487	215	28725	215	3092	0.471992	0.0255425	492	269	57	425	10	0	0	0
F66_56.82	k__Bacteria	131	1924659	95.4178	0.134771	102	30094	102	1981	0.345201	0.0120557	177	106	11	165	1	0	0	0
F67_15.17	k__Bacteria	5449	1311711	52.8409	0	433	3216	433	1503	0.597148	0.0260922	102	56	65	37	0	0	0	0
F66_56.97	k__Bacteria	901	1865375	91.453	1.9943	76	44724	76	1846	0.300663	0.0180319	171	117	11	153	7	0	0	0
F66_56.61	o__Bacteroidales	160	2900163	91.563	0.708955	85	61306	85	2390	0.461235	0.0213861	491	268	84	403	4	0	0	0
F66_56.83	k__Bacteria	2993	2377174	94.3182	1.13636	43	81498	43	2215	0.431138	0.0122312	142	88	5	136	1	0	0	0
F66_56.87	o__Clostridiales	172	1522149	92.6174	0.671141	139	17400	139	1536	0.411181	0.0182174	263	149	15	246	2	0	0	0
F67_15.24	k__Bacteria	5449	3074241	66.3793	1.72414	110	60147	110	2523	0.404779	0.0250899	104	58	60	42	2	0	0	0
F67_15.13	o__Selenomonadales	64	1544023	84.5779	3.21856	344	5291	344	1601	0.600898	0.0286641	334	167	50	277	7	0	0	0
F66_56.92	o__Selenomonadales	64	2095734	98.2036	0.598802	44	69245	44	1961	0.474508	0.0174438	334	167	8	324	2	0	0	0
F67_15.1	o__Bacteroidales	92	2410160	82.0525	1.35802	223	16204	223	1970	0.492273	0.0206651	487	270	71	410	6	0	0	0
F67_15.10	o__Clostridiales	155	2275471	89.3447	0	352	8409	352	2025	0.502159	0.0188396	278	158	56	222	0	0	0	0
F67_15.15	o__Selenomonadales	64	2130915	99.4012	0.898204	83	45184	83	2019	0.476472	0.0251187	334	167	31	300	3	0	0	0
F67_15.26	o__Bacteroidales	92	2252152	74.9074	1.04938	79	35991	79	1861	0.540091	0.0235639	487	270	128	353	6	0	0	0
F67_15.33	o__Clostridiales	172	1569426	53.7333	2.04082	402	4484	402	1737	0.603308	0.0257731	261	147	131	125	5	0	0	0
F67_15.29	o__Bacteroidales	92	2531595	71.8323	1.21914	648	4275	648	2272	0.453744	0.0270206	487	270	151	326	10	0	0	0
F67_15.31	k__Bacteria	131	2233100	95.4178	0.134771	162	23486	162	2355	0.344579	0.0150595	177	106	11	165	1	0	0	0
F67_15.30	o__Bacteroidales	92	2516024	90.1516	0	262	12819	262	2010	0.503	0.0280521	487	270	41	446	0	0	0	0
F67_15.48	o__Clostridiales	172	2021035	78.1222	2.68456	173	18675	173	2103	0.293103	0.0236616	263	149	43	215	4	1	0	0
F67_15.36	o__Bacteroidales	160	2101775	64.9009	1.11524	97	37092	97	1659	0.513022	0.0304586	492	269	134	354	4	0	0	0
F67_15.16	o__Bacteroidales	198	3702182	96.0897	0.769231	85	84207	85	3073	0.420965	0.0212082	427	260	14	411	2	0	0	0
F67_15.34	g__Prevotella	55	2822116	84.8376	2.03829	227	19867	227	2564	0.451993	0.0219012	567	296	115	442	10	0	0	0
F67_15.22	o__Bacteroidales	160	3053351	93.2709	1.94757	112	41944	112	2499	0.430629	0.0194088	490	267	42	438	9	1	0	0
F67_15.49	p__Firmicutes	100	1562922	97.4684	0	96	24874	96	1406	0.467284	0.0193714	295	158	33	262	0	0	0	0
F67_15.43	o__Bacteroidales	92	2055593	78.4877	1.11111	133	23144	133	1641	0.520968	0.0209197	487	270	88	396	3	0	0	0
F67_15.37	p__Firmicutes	100	2337827	97.4684	0.632911	254	15432	254	1955	0.523428	0.0239227	295	158	38	256	1	0	0	0
F67_15.55	o__Bacteroidales	213	2127430	62.4528	0.314465	34	93775	34	1662	0.564977	0.01654	406	265	156	248	2	0	0	0
F67_15.35	g__Lactobacillus	91	1979666	96.9968	0	182	17120	182	2139	0.380137	0.0203315	430	154	11	419	0	0	0	0
F67_15.45	f__Spirochaetaceae	33	2310780	97.5524	0	35	125667	35	2008	0.397354	0.0107693	249	143	5	244	0	0	0	0
F67_15.2	o__Bacteroidales	160	3653424	95.4478	2.33209	108	50231	108	3022	0.443598	0.0231258	491	268	52	429	10	0	0	0
F67_15.47	g__Prevotella	55	2714403	88.6913	0.929054	190	19518	190	2266	0.465239	0.0284453	567	296	92	471	4	0	0	0
F67_15.62	p__Bacteroidetes	350	2109771	90.4762	0.740741	56	52048	56	1771	0.474337	0.0113467	316	210	24	289	3	0	0	0
F67_15.53	o__Clostridiales	172	2006475	95.2381	2.21088	78	34183	78	1921	0.590074	0.0170906	261	147	16	241	4	0	0	0
F67_15.60	g__Prevotella	65	2317298	71.3601	1.67857	655	3853	655	2158	0.539359	0.0270768	530	280	194	327	9	0	0	0
F67_15.9	p__Bacteroidetes	350	2332669	94.8413	2.40741	76	56452	76	1892	0.492064	0.0174172	316	210	23	288	2	3	0	0
F67_15.63	p__Firmicutes	100	1863382	85.2021	0.21097	272	9530	272	1773	0.518769	0.0233724	295	158	70	224	1	0	0	0
F67_15.59	o__Bacteroidales	213	1931883	78.3019	0.377358	51	70042	51	1683	0.509375	0.0180418	406	265	100	303	3	0	0	0
F67_15.64	o__Bacteroidales	213	2468429	92.8302	0.786164	281	12145	281	2139	0.482979	0.0261648	406	265	22	380	4	0	0	0
F67_15.51	g__Prevotella	55	2645836	84.7871	2.942	202	19936	202	2184	0.520782	0.0204079	567	296	109	446	11	1	0	0
F67_35.1	o__Bacteroidales	160	2330706	95.4513	0.371747	123	34582	123	1984	0.443018	0.0289555	492	269	25	466	1	0	0	0
F67_35.13	o__Bacteroidales	160	2080673	88.0173	6.51797	320	8612	320	1859	0.550153	0.0241431	492	269	50	415	27	0	0	0
F67_35.24	o__Clostridiales	172	2005008	85.6105	0.805369	240	11507	240	1933	0.39588	0.0180406	263	149	56	205	2	0	0	0
F67_35.21	o__Bacteroidales	213	1243102	54.7799	0.0221976	109	15204	109	1078	0.51775	0.0164269	406	265	194	211	1	0	0	0
F67_35.17	o__Clostridiales	172	2657027	97.3154	2.34899	73	54778	73	2372	0.52513	0.0206999	263	149	6	243	14	0	0	0
F67_35.2	o__Clostridiales	172	1688489	77.1812	0.671141	24	125235	24	1563	0.416863	0.0293186	263	149	54	208	1	0	0	0
F67_35.34	k__Bacteria	174	1189890	92.6966	2.24719	102	18191	102	1329	0.271351	0.0159007	149	89	7	141	0	1	0	0
F67_35.33	c__Clostridia	387	1466168	92.7419	0.403226	62	38227	62	1316	0.452773	0.0184695	223	124	53	169	1	0	0	0
F67_35.46	k__Bacteria	5449	1959152	59.7335	0	579	3579	579	1976	0.610984	0.0261134	104	58	56	48	0	0	0	0
F67_35.23	o__Bacteroidales	92	2845651	96.2243	0.740741	126	32970	126	2362	0.481631	0.0206463	487	270	32	450	5	0	0	0
F67_35.32	o__Clostridiales	172	1541392	77.7608	4.02685	69	29447	69	1514	0.615789	0.0130641	263	149	89	165	9	0	0	0
F67_15.42	o__Bacteroidales	163	4689630	94.8386	3.52201	537	17283	537	4206	0.420848	0.0281697	485	265	67	405	13	0	0	0
F67_35.56	c__Clostridia	387	1219409	81.8011	0	291	4775	291	1230	0.521611	0.0261169	223	124	77	146	0	0	0	0
F67_35.28	o__Clostridiales	172	2110850	91.2192	2.74049	274	10835	274	2049	0.459995	0.0229642	263	149	18	239	6	0	0	0
F67_35.37	o__Selenomonadales	64	1343205	70.3665	1.99601	375	4003	375	1507	0.496149	0.0285566	334	167	120	210	4	0	0	0
F67_35.3	o__Bacteroidales	213	2067294	82.4528	0.377358	49	73202	49	1759	0.507853	0.0183369	406	265	69	334	3	0	0	0
F67_35.50	o__Clostridiales	172	1774668	94.8546	6.90525	191	13049	191	1749	0.470962	0.0273922	263	149	10	237	16	0	0	0
F67_35.26	g__Prevotella	55	2580629	87.3697	1.46396	157	23639	157	1993	0.542602	0.0233898	567	296	96	466	5	0	0	0
F67_35.31	o__Clostridiales	172	2532389	82.7944	0.559284	521	6187	521	2648	0.462141	0.0232407	263	149	71	190	2	0	0	0
F67_35.6	k__Bacteria	901	1300281	62.3837	0.854701	415	3454	415	1477	0.361367	0.0194889	171	117	61	108	2	0	0	0
F67_35.5	o__Clostridiales	172	2124364	89.5414	3.3557	162	19935	162	2011	0.570054	0.0234175	263	149	63	195	5	0	0	0
F67_35.38	p__Proteobacteria	1487	1468182	76.5999	1.61744	414	4104	414	1604	0.497856	0.0266442	255	158	76	174	5	0	0	0
F67_35.19	k__Bacteria	434	3527394	87.7957	1.6129	538	9098	538	3172	0.43026	0.0219934	278	186	47	226	5	0	0	0
F67_35.63	o__Clostridiales	172	937168	61.0626	1.51007	305	3231	305	1113	0.435	0.0234592	263	149	101	158	4	0	0	0
F67_15.39	f__Enterobacteriaceae	88	4300827	98.2721	2.86527	425	16430	425	4260	0.512384	0.0304094	1207	328	17	1161	29	0	0	0
F67_35.70	k__Bacteria	5449	1577392	50.3448	0	27	107546	27	1228	0.414773	0.0180355	104	58	69	35	0	0	0	0
F67_35.41	p__Proteobacteria	1487	2189430	92.236	1.24224	279	11182	279	2091	0.630285	0.0224443	256	161	56	198	2	0	0	0
F67_35.47	g__Prevotella	55	2577355	80.5931	2.53378	331	11030	331	2211	0.457646	0.0243863	567	296	162	394	11	0	0	0
F67_35.62	o__Bacteroidales	160	2123684	89.4011	0	153	19203	153	1642	0.523462	0.0215873	492	269	59	433	0	0	0	0
F67_35.65	o__Bacteroidales	160	2176767	91.1369	0	107	31293	107	1725	0.544335	0.0208903	492	269	38	454	0	0	0	0
F67_35.60	p__Bacteroidetes	350	2145432	96.9872	3.6859	208	14712	208	1984	0.551038	0.0276983	314	208	17	283	14	0	0	0
F67_35.48	k__Bacteria	434	2493119	88.172	0.537634	79	49332	79	2140	0.403709	0.0244226	278	186	42	235	1	0	0	0
F67_35.8	k__Bacteria	2921	1589912	97.8495	0	49	41452	49	1563	0.469629	0.0235417	152	93	3	149	0	0	0	0
F67_35.75	o__Clostridiales	172	633387	57.8647	0.692114	215	3225	215	754	0.37805	0.0287429	263	149	97	164	2	0	0	0
F67_35.67	o__Bacteroidales	213	2693814	94.1509	0.125786	146	26705	146	2232	0.479562	0.0215827	406	265	19	386	1	0	0	0
F67_35.68	g__Prevotella	65	1853982	61.0714	0.119048	67	38435	67	1484	0.546519	0.0211598	530	280	204	325	1	0	0	0
F67_35.73	p__Bacteroidetes	350	2135767	91.8307	1.74603	198	15070	198	1822	0.497673	0.0166387	316	210	37	274	5	0	0	0
F67_35.64	o__Clostridiales	172	2254212	97.4832	0.894855	98	34138	98	2093	0.433077	0.016764	263	149	9	252	2	0	0	0
F67_35.78	p__Bacteroidetes	350	1832794	91.9841	0.714286	32	76738	32	1575	0.485361	0.0106305	316	210	20	294	2	0	0	0
F67_35.85	o__Clostridiales	172	1519053	87.8901	3.91499	393	4434	393	1646	0.433208	0.0244517	263	149	34	221	8	0	0	0
F67_35.7	o__Clostridiales	172	2050978	94.5153	2.21088	188	16599	188	1972	0.591608	0.0236091	261	147	41	215	5	0	0	0
F67_35.93	k__Bacteria	174	1740696	88.764	1.1236	41	83891	41	1494	0.456568	0.0190845	149	89	13	134	2	0	0	0
F67_35.71	o__Clostridiales	172	2046026	91.3451	2.26968	394	6915	394	2063	0.460389	0.0278841	263	149	19	237	7	0	0	0
F67_35.87	p__Bacteroidetes	350	2060004	91.4286	0.978836	51	55174	51	1728	0.474336	0.00975176	316	210	21	291	4	0	0	0
F67_35.40	o__Bacteroidales	198	3815765	86.0814	2.98077	301	19934	301	3107	0.473839	0.0218737	427	260	76	341	9	1	0	0
F67_56.10	f__Lachnospiraceae	57	1460992	53.3369	1.0467	268	7512	268	1499	0.4744	0.0206061	420	207	217	200	3	0	0	0
F67_35.80	f__Lachnospiraceae	57	2928274	96.9807	3.36554	87	52682	87	2723	0.442225	0.0155175	420	207	14	396	10	0	0	0
F67_35.76	c__Gammaproteobacteria	1164	2331158	98.2353	0.294118	81	55477	81	2041	0.366888	0.0125794	271	170	21	249	1	0	0	0
F67_35.82	o__Clostridiales	172	2599953	94.4072	1.14094	109	38656	109	2426	0.444436	0.0188479	263	149	21	238	4	0	0	0
F67_56.20	p__Bacteroidetes	350	1704256	82.6984	0.47619	39	65987	39	1469	0.486778	0.0127575	316	210	45	270	1	0	0	0
F67_35.89	f__Lachnospiraceae	57	2752858	95.4106	0.966184	98	42804	98	2556	0.468055	0.0169409	420	207	23	395	2	0	0	0
F67_35.91	o__Clostridiales	172	2219195	90.502	1.34228	186	21235	186	2185	0.428317	0.0240392	263	149	55	206	2	0	0	0
F67_56.27	o__Clostridiales	172	1099142	50.2814	2.51678	392	2883	392	1305	0.453492	0.0206817	263	149	140	116	7	0	0	0
F67_35.88	o__Bacteroidales	92	3539217	93.5802	1.47949	358	14372	358	2956	0.446874	0.0245854	487	270	31	445	11	0	0	0
F67_56.24	k__Bacteria	901	2251763	88.0342	1.7094	134	32974	134	2294	0.334761	0.021938	171	117	15	154	1	1	0	0
F67_56.15	o__Bacteroidales	160	1932432	86.898	1.30112	448	4909	448	1836	0.447404	0.0300814	492	269	89	398	5	0	0	0
F67_35.94	g__Prevotella	55	2388656	84.8589	1.07976	202	16852	202	2042	0.471034	0.0271337	567	296	89	471	7	0	0	0
F67_56.28	f__Lachnospiraceae	90	1701366	54.4587	2.25096	554	3295	554	1961	0.46712	0.0203965	354	174	181	166	7	0	0	0
F67_56.11	c__Gammaproteobacteria	1164	2090046	78.8235	0.588235	174	17609	174	1946	0.503694	0.0244875	271	170	64	206	1	0	0	0
F67_56.13	p__Bacteroidetes	350	1997250	96.875	1.84295	121	25432	121	1790	0.55086	0.0261305	314	208	7	302	5	0	0	0
F67_56.37	k__Bacteria	5449	1698501	59.7179	9.46708	398	5125	398	1852	0.565221	0.0217579	104	58	32	51	19	2	0	0
F67_56.14	o__Bacteroidales	92	3076327	96.6049	2.59259	140	35902	140	2641	0.458712	0.0220043	487	270	31	448	7	1	0	0
F67_56.30	p__Bacteroidetes	350	1681778	50.5929	2.16346	634	2710	634	1757	0.610587	0.0245189	314	208	172	137	5	0	0	0
F67_56.36	o__Clostridiales	172	2222558	97.6091	1.34228	86	58993	86	2087	0.398666	0.0197338	263	149	22	239	2	0	0	0
F67_56.32	o__Clostridiales	172	1381758	61.0014	0.894855	398	3921	398	1547	0.435127	0.0174649	263	149	121	140	2	0	0	0
F67_56.23	o__Bacteroidales	92	3659470	90.1235	1.23457	419	12758	419	3088	0.442178	0.0313001	487	270	74	408	5	0	0	0
F67_56.34	f__Bifidobacteriaceae	70	1185043	65.6728	0.0555556	345	3905	345	1218	0.643608	0.0215495	502	225	180	321	1	0	0	0
F67_56.12	o__Bacteroidales	213	3096028	95.4717	0	54	93309	54	2484	0.433158	0.0220738	406	265	17	389	0	0	0	0
F67_56.25	f__Enterobacteriaceae	134	2443305	51.1905	0.0372024	14	299046	14	2209	0.504076	0.0151341	1173	336	537	635	1	0	0	0
F67_56.56	k__Bacteria	174	1413217	83.1461	2.24719	101	18601	101	1571	0.253585	0.0155278	149	89	20	127	2	0	0	0
F67_56.5	p__Bacteroidetes	350	2333005	92.4074	3.57143	54	59969	54	1969	0.472729	0.0137361	316	210	33	273	10	0	0	0
F67_56.51	o__Clostridiales	172	2111560	94.9245	0.503356	122	30320	122	2007	0.389919	0.0189014	263	149	14	247	2	0	0	0
F67_56.35	o__Bacteroidales	213	2047845	81.6981	0.754717	66	41284	66	1752	0.510138	0.0174978	406	265	73	329	4	0	0	0
F67_56.29	o__Bacteroidales	198	3639346	95.3205	2.77389	222	27539	222	3095	0.419203	0.0296504	427	260	20	391	16	0	0	0
F67_56.52	o__Clostridiales	172	1889447	88.7696	0	114	24441	114	1763	0.583645	0.0230882	263	149	33	230	0	0	0	0
F67_56.38	f__Lachnospiraceae	57	2513593	87.0852	3.62319	310	11277	310	2445	0.472623	0.0202755	420	207	80	328	12	0	0	0
F67_56.47	o__Selenomonadales	64	1713706	85.983	3.29341	312	7005	312	1821	0.490326	0.0262645	334	167	67	259	8	0	0	0
F67_56.60	c__Clostridia	387	1356150	90.7258	0.832466	199	8753	199	1331	0.512789	0.0310203	223	124	18	202	3	0	0	0
F67_56.50	f__Spirochaetaceae	33	1214808	50.9887	0.815851	437	2910	437	1362	0.398818	0.0216721	249	143	140	107	2	0	0	0
F67_56.42	o__Clostridiales	172	1940935	87.5496	2.34899	470	4996	470	2085	0.461936	0.0238776	263	149	32	226	5	0	0	0
F67_56.43	o__Clostridiales	172	2043720	93.6242	1.34228	95	35242	95	1889	0.398552	0.0192098	263	149	42	219	2	0	0	0
F67_56.18	o__Bacteroidales	198	3967694	95.3205	3.52564	301	20501	301	3284	0.455399	0.026722	427	260	46	368	13	0	0	0
F67_56.70	c__Clostridia	387	1671144	94.3548	0	78	32518	78	1458	0.507224	0.024173	223	124	16	207	0	0	0	0
F67_56.3	o__Bacteroidales	160	3522792	90.7463	3.60075	90	59370	90	2918	0.443932	0.0229644	491	268	68	403	20	0	0	0
F67_56.49	c__Gammaproteobacteria	1164	2330133	94.2157	1.47059	313	9727	313	2251	0.364063	0.0190018	271	170	25	243	3	0	0	0
F67_56.61	o__Bacteroidales	92	2038991	65.9259	0.901235	134	22625	134	1625	0.494148	0.019015	487	270	134	347	6	0	0	0
F67_56.45	o__Bacteroidales	160	2518429	62.3259	5.20419	492	6758	492	2559	0.434899	0.027445	491	268	178	284	25	4	0	0
F67_56.65	o__Bacteroidales	160	2255563	86.4312	0	189	17427	189	1773	0.51057	0.0305904	492	269	79	413	0	0	0	0
F67_56.73	k__Bacteria	2993	1612522	96.6292	0	48	52656	48	1497	0.540867	0.013476	143	89	3	140	0	0	0	0
F67_56.53	o__Bacteroidales	92	2913815	92.428	1.97531	152	26862	152	2380	0.486139	0.0220536	487	270	41	440	6	0	0	0
F67_56.82	k__Bacteria	5449	3574096	72.1787	3.44828	192	41083	192	2905	0.403694	0.0219831	104	58	48	54	2	0	0	0
F67_56.90	k__Bacteria	5449	849633	55.6322	1.72414	325	2717	325	966	0.634509	0.0244466	104	58	63	40	1	0	0	0
F67_56.84	k__Bacteria	174	1746522	92.1348	7.30337	98	31937	98	1676	0.290076	0.01364	149	89	8	134	7	0	0	0
F67_56.39	o__Bacteroidales	160	3546371	95.6629	1.43536	112	48375	112	2978	0.423369	0.0176704	492	269	19	455	18	0	0	0
F67_56.71	o__Clostridiales	172	2276713	94.7427	2.13545	124	31947	124	2076	0.568768	0.0255707	263	149	45	213	5	0	0	0
F67_56.7	o__Clostridiales	172	2403524	92.6174	0.167785	83	47478	83	2257	0.431281	0.0135642	263	149	51	211	1	0	0	0
F67_56.87	o__Clostridiales	172	1828930	98.6577	0	51	49930	51	1688	0.418908	0.0204484	263	149	2	261	0	0	0	0
F67_56.96	k__Bacteria	174	1291814	85.6742	2.4077	90	26747	90	1388	0.28579	0.0134402	149	89	14	132	3	0	0	0
F67_56.69	o__Clostridiales	172	2252051	97.9167	5.44218	77	58249	77	2119	0.58485	0.0219994	261	147	21	225	13	2	0	0
F67_56.80	o__Bacteroidales	92	2117029	63.858	0.37037	125	26959	125	1712	0.477735	0.0299305	487	270	175	311	1	0	0	0
F67_56.83	o__Bacteroidales	160	2111216	89.1006	1.67286	331	8189	331	1739	0.548767	0.0279094	492	269	54	433	5	0	0	0
F68_15.1	k__Bacteria	5449	2874597	86.2069	9.01254	212	21081	212	2466	0.422515	0.0235711	104	58	9	71	24	0	0	0
F67_56.88	o__Bacteroidales	160	1976775	90.5669	0.817844	183	17990	183	1657	0.551134	0.0197439	492	269	70	417	5	0	0	0
F67_56.98	k__Bacteria	5449	3420721	81.2069	5.17241	141	43784	141	2851	0.446729	0.0259509	104	58	48	53	3	0	0	0
F67_56.72	g__Prevotella	55	2537120	90.7151	1.01351	211	16667	211	2091	0.434596	0.0221348	567	296	38	525	4	0	0	0
F67_56.94	p__Bacteroidetes	350	1970943	85.1984	1.98413	307	8981	307	1810	0.497059	0.0198617	316	210	40	269	7	0	0	0
F67_56.95	o__Bacteroidales	92	2071163	71.7593	0.123457	67	47290	67	1706	0.540731	0.0258953	487	270	142	344	1	0	0	0
F67_56.85	o__Clostridiales	172	2441095	99.3289	0.33557	154	24443	154	2360	0.382489	0.0165186	263	149	4	258	1	0	0	0
F67_56.93	o__Clostridiales	172	2106544	94.2602	2.4428	153	20963	153	2039	0.585875	0.02603	261	147	39	217	5	0	0	0
F67_56.86	o__Bacteroidales	213	2356444	97.9245	1.88679	54	65328	54	2005	0.493765	0.0261255	406	265	7	393	6	0	0	0
F67_56.97	o__Clostridiales	172	1517415	92.2819	0.524329	180	11554	180	1569	0.406112	0.0198543	263	149	13	247	3	0	0	0
F68_15.17	p__Bacteroidetes	350	1949672	85.9524	0	58	55819	58	1593	0.493874	0.0137184	316	210	36	280	0	0	0	0
F68_15.35	k__Bacteria	5449	2689616	68.9655	0	96	36135	96	2218	0.454778	0.0167905	104	58	57	47	0	0	0	0
F68_15.43	k__Bacteria	5449	1977816	85.8929	4.46429	87	38989	87	1817	0.593001	0.019305	102	56	33	56	13	0	0	0
F68_15.13	k__Bacteria	131	2067049	95.6873	0.134771	150	23382	150	2150	0.345167	0.0212369	177	106	8	168	1	0	0	0
F68_15.22	k__Bacteria	5449	6068630	75.1724	1.72414	202	62426	202	4874	0.426411	0.029106	104	58	52	51	1	0	0	0
F68_15.20	o__Bacteroidales	92	2143287	67.6595	0	124	23343	124	1710	0.478723	0.0252006	487	270	152	335	0	0	0	0
F68_15.15	o__Selenomonadales	64	1981441	91.2176	0.598802	116	24873	116	1956	0.478576	0.0219521	334	167	29	304	1	0	0	0
F67_56.91	k__Bacteria	434	2866403	96.2366	1.34409	90	65728	90	2526	0.40129	0.027654	278	186	9	266	3	0	0	0
F68_15.56	k__Bacteria	2921	1624530	91.5085	1.07527	241	8985	241	1642	0.51931	0.0227639	152	93	30	121	1	0	0	0
F68_15.38	g__Lactobacillus	91	1222553	71.1851	0.162338	76	27550	76	1318	0.376847	0.0206227	430	154	118	311	1	0	0	0
F68_15.57	k__Bacteria	5449	3275502	70.3448	5.17241	126	58343	126	2647	0.403783	0.0213469	104	58	53	49	1	1	0	0
F68_15.23	o__Clostridiales	172	1954951	88.159	0.680272	93	27725	93	1849	0.58552	0.0193064	261	147	59	201	1	0	0	0
F68_15.5	o__Bacteroidales	160	2018605	78.7577	0.371747	72	46248	72	1698	0.449942	0.0191205	492	269	97	394	1	0	0	0
F68_15.29	p__Bacteroidetes	350	2549843	96.1538	1.44231	253	15235	253	2169	0.60799	0.0214182	314	208	26	285	3	0	0	0
F68_15.50	o__Clostridiales	172	1830048	73.9158	1.36054	78	33689	78	1788	0.6345	0.016776	261	147	68	191	2	0	0	0
F68_15.34	p__Proteobacteria	1487	2178597	96.2733	1.24224	193	20934	193	1990	0.630661	0.0230159	256	161	6	248	2	0	0	0
F68_15.60	o__Clostridiales	172	1870464	96.443	0.671141	92	32050	92	1764	0.398735	0.0227505	263	149	9	252	2	0	0	0
F68_15.12	o__Bacteroidales	213	3155141	96.2264	1.50943	24	269913	24	2533	0.433204	0.0120687	406	265	14	387	5	0	0	0
F68_15.61	k__Bacteria	901	2004978	88.0342	1.28205	35	117267	35	2065	0.304736	0.0113302	171	117	15	154	2	0	0	0
F68_15.46	o__Clostridiales	172	2293215	91.0431	0	159	21510	159	2239	0.592466	0.0222324	261	147	26	235	0	0	0	0
F68_15.65	k__Bacteria	5449	4560219	79.1954	9.1954	200	40909	200	3898	0.420714	0.0201597	104	58	47	50	7	0	0	0
F68_15.9	k__Bacteria	5449	2998615	70.4944	0	524	7301	524	3156	0.416229	0.0265199	103	57	52	51	0	0	0	0
F68_15.64	o__Clostridiales	172	1953313	83.557	0	95	33671	95	1960	0.549676	0.027444	263	149	46	217	0	0	0	0
F68_15.67	o__Bacteroidales	160	1928797	63.4139	0	90	27452	90	1460	0.518387	0.0201425	492	269	147	345	0	0	0	0
F68_15.49	g__Prevotella	55	2689062	84.7665	2.05518	326	10634	326	2270	0.520315	0.0257772	567	296	121	437	9	0	0	0
F68_35.22	k__Bacteria	901	996538	52.8468	1.7094	374	2735	374	1220	0.360796	0.0211757	171	117	86	83	2	0	0	0
F68_35.31	k__Bacteria	2921	933019	62.9119	0	334	2910	334	1138	0.480736	0.0230156	152	93	75	77	0	0	0	0
F68_35.21	k__Bacteria	5449	3807351	66.5517	1.72414	538	9236	538	3343	0.472621	0.0314114	104	58	58	45	1	0	0	0
F68_35.36	c__Clostridia	387	1491529	93.3468	1.6129	120	20717	120	1368	0.5118	0.026445	223	124	18	203	2	0	0	0
F68_35.14	o__Bacteroidales	213	1506039	53.9623	0.251572	50	51520	50	1288	0.504701	0.0151723	406	265	175	229	2	0	0	0
F68_35.17	o__Clostridiales	172	2496538	95.5817	1.34228	122	32247	122	2366	0.560753	0.0278033	263	149	12	248	3	0	0	0
F68_15.18	o__Bacteroidales	160	4467593	96.9641	5.57311	192	37892	192	3770	0.469935	0.0210754	492	269	10	457	25	0	0	0
F68_35.38	k__Bacteria	901	1841674	88.0342	0.2849	139	23274	139	1900	0.354859	0.0136063	171	117	15	155	1	0	0	0
F68_35.20	o__Clostridiales	155	2681231	86.1575	9.71123	583	5834	583	3022	0.456898	0.0198965	278	158	32	222	23	1	0	0
F68_35.35	p__Bacteroidetes	350	2074070	90.9524	0.47619	46	103824	46	1702	0.475242	0.00909494	316	210	22	293	1	0	0	0
F68_35.27	o__Clostridiales	172	1831012	72.3248	2.28188	552	3675	552	2202	0.491226	0.0388649	263	149	84	173	6	0	0	0
F68_35.11	o__Clostridiales	172	2013122	92.8642	0.85034	163	17214	163	1934	0.589599	0.020515	261	147	39	220	2	0	0	0
F68_15.59	o__Bacteroidales	160	3172915	90.4239	0.621891	144	32316	144	2575	0.446979	0.0235894	491	268	78	410	3	0	0	0
F68_15.7	o__Bacteroidales	160	3011078	90.8115	5.93009	98	44900	98	2482	0.430807	0.0175104	490	267	55	413	22	0	0	0
F68_15.8	o__Bacteroidales	160	2716913	87.2512	3.17164	100	41512	100	2276	0.461205	0.017981	491	268	102	378	11	0	0	0
F68_15.6	o__Bacteroidales	198	3161970	80.4735	8.28205	599	6481	599	2898	0.462385	0.0263653	427	260	118	279	29	1	0	0
F68_35.29	f__Lachnospiraceae	90	3268209	99.4253	0.878972	81	81864	81	3072	0.384984	0.0187787	354	174	1	349	4	0	0	0
F68_35.37	o__Selenomonadales	64	1658980	87.3145	3.76248	341	5882	341	1797	0.486242	0.0257247	334	167	76	247	11	0	0	0
F68_35.42	f__Lachnospiraceae	90	2051107	75.5458	4.78927	471	5475	471	2199	0.494812	0.0193455	354	174	121	223	10	0	0	0
F68_35.45	c__Clostridia	387	2348165	90.4852	0	236	14769	236	2140	0.519578	0.0329378	223	124	32	191	0	0	0	0
F68_35.40	o__Clostridiales	172	2101970	97.651	1.36326	104	25903	104	1944	0.593484	0.0206024	257	149	6	248	3	0	0	0
F68_35.41	o__Bacteroidales	160	2293269	74.7522	0	97	36618	97	1772	0.510782	0.0266518	492	269	96	396	0	0	0	0
F68_15.45	o__Bacteroidales	160	4997649	96.4643	5.39033	84	124555	84	4129	0.432298	0.0190237	492	269	39	435	18	0	0	0
F68_35.58	k__Bacteria	2921	1626829	97.8495	0	40	74060	40	1588	0.465981	0.0271732	152	93	3	149	0	0	0	0
F68_35.69	k__Bacteria	5449	1287907	63.7931	0	16	150213	16	1183	0.502612	0.0110664	104	58	62	42	0	0	0	0
F68_35.43	g__Prevotella	55	2337089	71.1374	1.23211	115	31811	115	2018	0.451336	0.0292145	567	296	152	404	11	0	0	0
F68_35.66	k__Bacteria	5449	2762926	65.5172	1.03448	76	68737	76	2362	0.419132	0.0152038	104	58	56	45	3	0	0	0
F68_35.68	c__Clostridia	387	1469348	94.7581	0	26	68228	26	1342	0.446153	0.0137064	223	124	7	216	0	0	0	0
F68_35.5	o__Clostridiales	172	2034535	92.1131	1.57184	216	13110	216	1954	0.64482	0.0229891	261	147	39	211	11	0	0	0
F68_35.56	o__Clostridiales	172	2062255	82.5294	2.68456	142	22330	142	2097	0.579823	0.0173741	263	149	41	218	4	0	0	0
F68_35.7	k__Bacteria	5449	3885209	77.7429	0.15674	193	31439	193	3316	0.454912	0.0259658	104	58	51	52	1	0	0	0
F68_35.57	o__Clostridiales	172	2211440	93.2886	0	53	62457	53	2155	0.582856	0.019279	263	149	14	249	0	0	0	0
F68_35.59	o__Bacteroidales	92	2299892	73.1413	0.740741	140	23777	140	1842	0.477829	0.0272504	487	270	133	352	2	0	0	0
F68_35.9	k__Bacteria	901	1980599	88.8889	1.28205	89	36843	89	1936	0.345853	0.0226856	171	117	14	155	2	0	0	0
F68_56.12	o__Clostridiales	172	1301526	61.1857	1.11857	61	31195	61	1193	0.27012	0.0110842	263	149	115	145	3	0	0	0
F68_35.64	o__Clostridiales	172	2041899	92.9016	5.46344	229	13016	229	2013	0.593248	0.0224804	261	147	29	206	20	6	0	0
F68_15.53	g__Bacteroides	33	6363455	91.8986	2.96988	541	20778	541	5279	0.413658	0.0272925	839	309	90	725	24	0	0	0
F68_35.55	p__Proteobacteria	1487	2123432	77.5362	0.621118	69	41591	69	1888	0.507218	0.0211092	256	161	65	190	1	0	0	0
F68_56.15	o__Clostridiales	155	1861122	81.063	2.86788	491	4289	491	2203	0.481168	0.0204663	278	158	70	202	6	0	0	0
F68_35.70	o__Bacteroidales	92	2281321	85.0926	0	167	20551	167	1798	0.517687	0.0234151	487	270	91	396	0	0	0	0
F68_35.6	p__Proteobacteria	1487	2376519	96.7909	0.621118	105	37827	105	2131	0.627191	0.0223005	256	161	25	230	1	0	0	0
F68_56.13	g__Prevotella	65	2003809	64.9885	0.47619	58	46635	58	1632	0.543724	0.0190473	530	280	155	373	2	0	0	0
F68_35.54	k__Bacteria	434	3017433	95.1613	0.62724	60	99312	60	2608	0.403362	0.0220946	278	186	9	263	6	0	0	0
F68_56.24	k__Bacteria	901	1642083	83.3333	0.854701	121	21606	121	1681	0.297466	0.0176458	171	117	36	134	1	0	0	0
F68_56.3	c__Clostridia	387	1495152	93.9516	0	52	45741	52	1304	0.511955	0.0187988	223	124	42	181	0	0	0	0
F68_56.28	o__Clostridiales	172	1556907	94.0716	1.67785	206	9805	206	1509	0.53486	0.020385	263	149	43	217	3	0	0	0
F68_56.38	k__Bacteria	174	1443413	92.6966	2.24719	85	23864	85	1547	0.268978	0.0134251	149	89	7	140	2	0	0	0
F68_56.18	p__Firmicutes	100	2055785	98.3966	2.07903	142	19742	142	1967	0.442052	0.0169663	295	158	5	283	7	0	0	0
F68_56.10	g__Prevotella	55	2769858	92.652	1.46396	216	19168	216	2289	0.432688	0.0219339	567	296	30	531	6	0	0	0
F68_56.36	p__Bacteroidetes	350	2177526	92.1429	0.502646	75	41149	75	1778	0.49327	0.0147624	316	210	18	296	2	0	0	0
F68_35.65	o__Bacteroidales	198	3542554	91.7949	2.11538	102	52767	102	2931	0.423572	0.022829	427	260	28	390	9	0	0	0
F68_56.29	o__Bacteroidales	160	2254759	75.5576	0	101	32766	101	1747	0.512144	0.0248821	492	269	86	406	0	0	0	0
[truncated: 1,932 more rows]

## Sheet: TableS3
representative_species_level_MAGs	taxonomic_classification
F39_15.6	d__Bacteria;p__Firmicutes_A;c__Clostridia;o__Lachnospirales;f__Lachnospiraceae;g__CAG-317;s__CAG-317 sp900543415
F39_35.3	d__Bacteria;p__Firmicutes_A;c__Clostridia;o__Oscillospirales;f__Ruminococcaceae;g__UBA3818;s__UBA3818 sp900557155
F39_35.37	d__Bacteria;p__Firmicutes_A;c__Clostridia;o__Lachnospirales;f__Lachnospiraceae;g__Roseburia;s__
F39_35.45	d__Bacteria;p__Bacteroidota;c__Bacteroidia;o__Bacteroidales;f__Bacteroidaceae;g__Prevotella;s__Prevotella sp015074785
F39_56.1	d__Bacteria;p__Firmicutes_A;c__Clostridia;o__Monoglobales;f__Monoglobaceae;g__;s__
F39_56.16	d__Bacteria;p__Proteobacteria;c__Alphaproteobacteria;o__RF32;f__CAG-239;g__CAAFZY01;s__CAAFZY01 sp900767645
F39_56.54	d__Bacteria;p__Firmicutes_A;c__Clostridia;o__Christensenellales;f__Borkfalkiaceae;g__Scatosoma;s__
F39_56.57	d__Bacteria;p__Proteobacteria;c__Alphaproteobacteria;o__RF32;f__CAG-239;g__RUG410;s__RUG410 sp900553115
F39_56.86	d__Bacteria;p__Proteobacteria;c__Gammaproteobacteria;o__Enterobacterales;f__Succinivibrionaceae;g__Succinivibrio;s__Succinivibrio sp000431835
F41_15.20	d__Bacteria;p__Firmicutes_A;c__Clostridia;o__Lachnospirales;f__Lachnospiraceae;g__Enterocloster;s__Enterocloster sp900541315
F41_35.29	d__Bacteria;p__Cyanobacteria;c__Vampirovibrionia;o__Gastranaerophilales;f__Gastranaerophilaceae;g__Stercorousia;s__
F41_35.51	d__Bacteria;p__Bacteroidota;c__Bacteroidia;o__Bacteroidales;f__Bacteroidaceae;g__Prevotella;s__Prevotella sp002305235
F41_35.76	d__Bacteria;p__Firmicutes_A;c__Clostridia;o__Oscillospirales;f__Ruminococcaceae;g__Negativibacillus;s__Negativibacillus massiliensis
F44_15.11	d__Bacteria;p__Firmicutes;c__Bacilli;o__Erysipelotrichales;f__Coprobacillaceae;g__Sharpea;s__Sharpea azabuensis
F44_15.37	d__Bacteria;p__Verrucomicrobiota;c__Verrucomicrobiae;o__Verrucomicrobiales;f__Akkermansiaceae;g__Akkermansia;s__Akkermansia muciniphila
F44_15.5	d__Bacteria;p__Firmicutes_A;c__Clostridia;o__Lachnospirales;f__Lachnospiraceae;g__Porcincola;s__Porcincola sp902800805
F44_15.6	d__Bacteria;p__Bacteroidota;c__Bacteroidia;o__Bacteroidales;f__Bacteroidaceae;g__Prevotella;s__Prevotella sp900552675
F44_35.12	d__Bacteria;p__Firmicutes_A;c__Clostridia;o__Lachnospirales;f__Lachnospiraceae;g__14-2;s__
F44_35.20	d__Bacteria;p__Firmicutes_A;c__Clostridia;o__Oscillospirales;f__Oscillospiraceae;g__Faecousia;s__
F44_35.93	d__Bacteria;p__Firmicutes_A;c__Clostridia;o__Lachnospirales;f__Lachnospiraceae;g__Lachnospira;s__Lachnospira sp900552795
F44_56.10	d__Bacteria;p__Desulfobacterota_I;c__Desulfovibrionia;o__Desulfovibrionales;f__Desulfovibrionaceae;g__Mailhella;s__
F44_56.18	d__Bacteria;p__Firmicutes_A;c__Clostridia;o__Oscillospirales;f__Acutalibacteraceae;g__Eubacterium_R;s__
F44_56.32	d__Bacteria;p__Firmicutes_A;c__Clostridia;o__Lachnospirales;f__Lachnospiraceae;g__Roseburia;s__
F44_56.36	d__Bacteria;p__Bacteroidota;c__Bacteroidia;o__Bacteroidales;f__Bacteroidaceae;g__Prevotella;s__Prevotella sp900543585
F44_56.71	d__Bacteria;p__Cyanobacteria;c__Vampirovibrionia;o__Gastranaerophilales;f__RUG14156;g__RUG14156;s__
F44_56.82	d__Bacteria;p__Firmicutes_A;c__Clostridia;o__Oscillospirales;f__Oscillospiraceae;g__Faecousia;s__
F44_56.87	d__Bacteria;p__Firmicutes_A;c__Clostridia;o__Oscillospirales;f__Acutalibacteraceae;g__Fimenecus;s__
F47_15.3	d__Bacteria;p__Firmicutes_A;c__Clostridia;o__Oscillospirales;f__Ruminococcaceae;g__Faecalibacterium;s__Faecalibacterium prausnitzii_C
F47_35.13	d__Bacteria;p__Firmicutes;c__Bacilli;o__RF39;f__UBA660;g__;s__
F47_35.22	d__Bacteria;p__Firmicutes_A;c__Clostridia;o__Oscillospirales;f__Ruminococcaceae;g__Fournierella;s__Fournierella massiliensis
F47_35.25	d__Bacteria;p__Bacteroidota;c__Bacteroidia;o__Bacteroidales;f__Bacteroidaceae;g__Bacteroides;s__Bacteroides fluxus
F47_35.52	d__Bacteria;p__Firmicutes_A;c__Clostridia;o__Oscillospirales;f__;g__;s__
F47_35.54	d__Bacteria;p__Bacteroidota;c__Bacteroidia;o__Bacteroidales;f__Marinifilaceae;g__Odoribacter;s__Odoribacter sp905193145
F47_56.12	d__Bacteria;p__Cyanobacteria;c__Vampirovibrionia;o__Gastranaerophilales;f__Gastranaerophilaceae;g__Stercorousia;s__
F47_56.20	d__Bacteria;p__Firmicutes_A;c__Clostridia;o__Lachnospirales;f__Anaerotignaceae;g__Anaerotignum;s__
F47_56.67	d__Bacteria;p__Bacteroidota;c__Bacteroidia;o__Bacteroidales;f__Bacteroidaceae;g__UBA4372;s__UBA4372 sp900543815
F48_15.15	d__Bacteria;p__Bacteroidota;c__Bacteroidia;o__Bacteroidales;f__Bacteroidaceae;g__Bacteroides;s__Bacteroides thetaiotaomicron
F48_15.30	d__Bacteria;p__Firmicutes_A;c__Clostridia;o__Oscillospirales;f__Oscillospiraceae;g__Dysosmobacter;s__
F48_35.13	d__Bacteria;p__Firmicutes_A;c__Clostridia;o__Lachnospirales;f__Lachnospiraceae;g__CAG-603;s__CAG-603 sp900314555
F48_35.21	d__Bacteria;p__Proteobacteria;c__Alphaproteobacteria;o__RF32;f__CAG-239;g__Scatacola_A;s__Scatacola_A faecigallinarum
F48_35.35	d__Bacteria;p__Firmicutes_A;c__Clostridia;o__Oscillospirales;f__Oscillospiraceae;g__Lawsonibacter;s__Lawsonibacter sp000177015
F48_35.37	d__Bacteria;p__Firmicutes_A;c__Clostridia;o__Lachnospirales;f__Lachnospiraceae;g__CAG-95;s__
F48_35.46	d__Bacteria;p__Firmicutes;c__Bacilli;o__RFN20;f__CAG-449;g__UBA3210;s__
F48_35.5	d__Bacteria;p__Firmicutes_A;c__Clostridia;o__Oscillospirales;f__Ruminococcaceae;g__CAG-115;s__
F48_35.52	d__Bacteria;p__Firmicutes_A;c__Clostridia;o__Oscillospirales;f__Oscillospiraceae;g__CAG-83;s__CAG-83 sp003487665
F48_35.6	d__Bacteria;p__Firmicutes_A;c__Clostridia;o__Lachnospirales;f__Lachnospiraceae;g__W0P33-017;s__
F48_35.61	d__Bacteria;p__Firmicutes_A;c__Clostridia;o__Oscillospirales;f__CAG-272;g__UMGS731;s__UMGS731 sp017621475
F48_56.100	d__Bacteria;p__Firmicutes_A;c__Clostridia;o__Lachnospirales;f__Lachnospiraceae;g__Agathobacter;s__
F48_56.101	d__Bacteria;p__Firmicutes_A;c__Clostridia;o__Lachnospirales;f__Lachnospiraceae;g__HGM12587;s__
F48_56.105	d__Bacteria;p__Firmicutes_A;c__Clostridia;o__Lachnospirales;f__Lachnospiraceae;g__Oliverpabstia;s__Oliverpabstia intestinalis
F48_56.24	d__Bacteria;p__Firmicutes;c__Bacilli;o__RFN20;f__CAG-449;g__CAG-449;s__
F48_56.46	d__Bacteria;p__Bacteroidota;c__Bacteroidia;o__Bacteroidales;f__Bacteroidaceae;g__Prevotella;s__Prevotella pectinovora
F48_56.49	d__Bacteria;p__Firmicutes_A;c__Clostridia;o__Lachnospirales;f__Lachnospiraceae;g__Blautia_A;s__
F48_56.61	d__Bacteria;p__Firmicutes_A;c__Clostridia;o__Christensenellales;f__Borkfalkiaceae;g__;s__
F48_56.85	d__Bacteria;p__Firmicutes_A;c__Clostridia;o__TANB77;f__CAG-465;g__;s__
F48_56.98	d__Bacteria;p__Cyanobacteria;c__Vampirovibrionia;o__Gastranaerophilales;f__RUG14156;g__RUG14156;s__
F49_15.15	d__Bacteria;p__Bacteroidota;c__Bacteroidia;o__Bacteroidales;f__Bacteroidaceae;g__Bacteroides;s__Bacteroides stercoris
F49_15.19	d__Bacteria;p__Firmicutes_A;c__Clostridia;o__Oscillospirales;f__Oscillospiraceae;g__Pseudoflavonifractor;s__Pseudoflavonifractor capillosus
F49_15.25	d__Bacteria;p__Bacteroidota;c__Bacteroidia;o__Bacteroidales;f__Bacteroidaceae;g__Prevotella;s__Prevotella sp900318855
F49_15.32	d__Bacteria;p__Firmicutes_A;c__Clostridia;o__Oscillospirales;f__Acutalibacteraceae;g__Fimivicinus;s__Fimivicinus sp002320555
F49_15.44	d__Bacteria;p__Proteobacteria;c__Gammaproteobacteria;o__Burkholderiales;f__Burkholderiaceae;g__Mesosutterella;s__Mesosutterella multiformis
F49_15.49	d__Bacteria;p__Firmicutes;c__Bacilli;o__Lactobacillales;f__Lactobacillaceae;g__Limosilactobacillus;s__Limosilactobacillus reuteri
F49_15.63	d__Bacteria;p__Firmicutes;c__Bacilli;o__Lactobacillales;f__Lactobacillaceae;g__Lactobacillus;s__Lactobacillus amylovorus
F49_15.7	d__Bacteria;p__Bacteroidota;c__Bacteroidia;o__Bacteroidales;f__Rikenellaceae;g__Alistipes;s__Alistipes onderdonkii
F49_35.12	d__Bacteria;p__Firmicutes_A;c__Clostridia;o__Oscillospirales;f__Oscillospiraceae;g__;s__
F49_35.27	d__Bacteria;p__Bacteroidota;c__Bacteroidia;o__Bacteroidales;f__Muribaculaceae;g__UBA7173;s__UBA7173 sp001915385
F49_35.33	d__Bacteria;p__Firmicutes_A;c__Clostridia;o__Oscillospirales;f__Ruminococcaceae;g__UBA1394;s__
F49_35.57	d__Bacteria;p__Firmicutes_A;c__Clostridia;o__Lachnospirales;f__Lachnospiraceae;g__Acetatifactor;s__
F49_56.25	d__Bacteria;p__Firmicutes_A;c__Clostridia;o__Oscillospirales;f__Oscillospiraceae;g__Faecousia;s__
F49_56.31	d__Bacteria;p__Firmicutes_A;c__Clostridia;o__Oscillospirales;f__Acutalibacteraceae;g__UBA737;s__UBA737 sp902762875
F49_56.33	d__Bacteria;p__Bacteroidota;c__Bacteroidia;o__Bacteroidales;f__Muribaculaceae;g__CAG-873;s__CAG-873 sp004553485
F49_56.42	d__Bacteria;p__Firmicutes_A;c__Clostridia;o__Oscillospirales;f__Ruminococcaceae;g__UMGS363;s__
F49_56.43	d__Bacteria;p__Bacteroidota;c__Bacteroidia;o__Bacteroidales;f__Bacteroidaceae;g__Prevotella;s__Prevotella sp900544495
F49_56.5	d__Bacteria;p__Firmicutes_A;c__Clostridia;o__Oscillospirales;f__Oscillospiraceae;g__Avoscillospira;s__
F49_56.87	d__Bacteria;p__Firmicutes_A;c__Clostridia;o__Oscillospirales;f__Oscillospiraceae;g__Faecousia;s__
F52_15.17	d__Bacteria;p__Firmicutes_A;c__Clostridia;o__Lachnospirales;f__Lachnospiraceae;g__Copromonas;s__Copromonas sp900066535
F52_56.55	d__Bacteria;p__Bacteroidota;c__Bacteroidia;o__Bacteroidales;f__UBA932;g__Cryptobacteroides;s__Cryptobacteroides sp900316045
F52_56.68	d__Bacteria;p__Cyanobacteria;c__Vampirovibrionia;o__Gastranaerophilales;f__Gastranaerophilaceae;g__UBA2813;s__UBA2813 sp900319365
F52_56.89	d__Bacteria;p__Actinobacteriota;c__Coriobacteriia;o__Coriobacteriales;f__Atopobiaceae;g__Tractidigestivibacter;s__Tractidigestivibacter sp900119625
F53_15.10	d__Bacteria;p__Actinobacteriota;c__Coriobacteriia;o__Coriobacteriales;f__Coriobacteriaceae;g__Collinsella;s__
F53_15.34	d__Bacteria;p__Firmicutes_A;c__Clostridia;o__Lachnospirales;f__Lachnospiraceae;g__Mediterraneibacter;s__Mediterraneibacter sp900752395
F53_35.25	d__Bacteria;p__Firmicutes_A;c__Clostridia;o__Oscillospirales;f__Acutalibacteraceae;g__Fimenecus;s__
F53_35.39	d__Bacteria;p__Bacteroidota;c__Bacteroidia;o__Bacteroidales;f__Tannerellaceae;g__Parabacteroides;s__Parabacteroides distasonis
F53_35.40	d__Bacteria;p__Firmicutes;c__Bacilli;o__RF39;f__UBA660;g__Ventrenecus;s__Ventrenecus sp905205665
F53_35.41	d__Bacteria;p__Firmicutes_A;c__Clostridia;o__Oscillospirales;f__Ruminococcaceae;g__Ruthenibacterium;s__Ruthenibacterium lactatiformans
F53_35.44	d__Bacteria;p__Firmicutes_A;c__Clostridia;o__Lachnospirales;f__Lachnospiraceae;g__Oliverpabstia;s__Oliverpabstia sp002361775
F53_56.11	d__Bacteria;p__Firmicutes_A;c__Clostridia;o__Christensenellales;f__Borkfalkiaceae;g__Scatosoma;s__
F53_56.17	d__Bacteria;p__Firmicutes;c__Bacilli;o__Haloplasmatales_A;f__Turicibacteraceae;g__Turicibacter;s__Turicibacter sp001543345
F53_56.29	d__Bacteria;p__Bacteroidota;c__Bacteroidia;o__Bacteroidales;f__UBA932;g__Cryptobacteroides;s__Cryptobacteroides sp000432655
F53_56.35	d__Bacteria;p__Firmicutes_A;c__Clostridia;o__Oscillospirales;f__Oscillospiraceae;g__Faecousia;s__
F53_56.38	d__Bacteria;p__Firmicutes;c__Bacilli;o__Acholeplasmatales;f__Anaeroplasmataceae;g__;s__
F53_56.41	d__Bacteria;p__Bacteroidota;c__Bacteroidia;o__Bacteroidales;f__Muribaculaceae;g__W0P31-042;s__W0P31-042 sp004557195
F53_56.44	d__Bacteria;p__Bacteroidota;c__Bacteroidia;o__Bacteroidales;f__UBA932;g__Cryptobacteroides;s__Cryptobacteroides sp900545245
F53_56.65	d__Bacteria;p__Bacteroidota;c__Bacteroidia;o__Bacteroidales;f__Muribaculaceae;g__CAG-1031;s__CAG-1031 sp000431215
F53_56.69	d__Bacteria;p__Bacteroidota;c__Bacteroidia;o__Bacteroidales;f__Muribaculaceae;g__Avimuribaculum;s__
F53_56.76	d__Bacteria;p__Bacteroidota;c__Bacteroidia;o__Bacteroidales;f__Bacteroidaceae;g__UBA6382;s__UBA6382 sp900557555
F55_56.34	d__Bacteria;p__Proteobacteria;c__Gammaproteobacteria;o__Enterobacterales;f__Succinivibrionaceae;g__Succinivibrio;s__Succinivibrio sp003456415
F55_56.48	d__Bacteria;p__Bacteroidota;c__Bacteroidia;o__Bacteroidales;f__UBA932;g__Cryptobacteroides;s__Cryptobacteroides sp000434935
F55_56.58	d__Bacteria;p__Firmicutes_A;c__Clostridia;o__TANB77;f__CAG-508;g__UMGS1994;s__UMGS1994 sp900556975
F55_56.61	d__Bacteria;p__Firmicutes_A;c__Clostridia;o__Oscillospirales;f__Acutalibacteraceae;g__UBA737;s__
F56_35.3	d__Bacteria;p__Bacteroidota;c__Bacteroidia;o__Bacteroidales;f__Tannerellaceae;g__Parabacteroides;s__Parabacteroides sp014287585
F56_35.56	d__Bacteria;p__Bacteroidota;c__Bacteroidia;o__Bacteroidales;f__Bacteroidaceae;g__Prevotella;s__Prevotella sp900548195
F56_35.82	d__Bacteria;p__Firmicutes;c__Bacilli;o__RF39;f__UBA660;g__RUG12867;s__
F56_56.19	d__Bacteria;p__Firmicutes_A;c__Clostridia;o__UBA1381;f__UBA1381;g__UBA4716;s__
F56_56.24	d__Bacteria;p__Firmicutes_A;c__Clostridia;o__TANB77;f__CAG-508;g__CAG-269;s__
F56_56.36	d__Bacteria;p__Bacteroidota;c__Bacteroidia;o__Bacteroidales;f__Bacteroidaceae;g__Bacteroides;s__Bacteroides clarus
F56_56.37	d__Bacteria;p__Firmicutes_A;c__Clostridia;o__Monoglobales;f__Monoglobaceae;g__UMGS1820;s__
F56_56.64	d__Bacteria;p__Firmicutes_A;c__Clostridia;o__Lachnospirales;f__Lachnospiraceae;g__Faecalimonas;s__
F58_35.30	d__Bacteria;p__Bacteroidota;c__Bacteroidia;o__Bacteroidales;f__Muribaculaceae;g__Sodaliphilus;s__Sodaliphilus sp004557565
F58_56.102	d__Bacteria;p__Bacteroidota;c__Bacteroidia;o__Bacteroidales;f__Coprobacteraceae;g__Coprobacter;s__Coprobacter sp900545915
F58_56.19	d__Bacteria;p__Bacteroidota;c__Bacteroidia;o__Bacteroidales;f__Bacteroidaceae;g__Bacteroides;s__Bacteroides congonensis
F58_56.54	d__Bacteria;p__Firmicutes;c__Bacilli;o__RF39;f__UBA660;g__;s__
F58_56.60	d__Bacteria;p__Firmicutes_A;c__Clostridia;o__Oscillospirales;f__Oscillospiraceae;g__Faecousia;s__
F58_56.68	d__Bacteria;p__Bacteroidota;c__Bacteroidia;o__Bacteroidales;f__Bacteroidaceae;g__Prevotella;s__Prevotella sp000436915
F61_15.3	d__Bacteria;p__Bacteroidota;c__Bacteroidia;o__Bacteroidales;f__Bacteroidaceae;g__Bacteroides;s__Bacteroides uniformis
F61_15.44	d__Bacteria;p__Firmicutes;c__Bacilli;o__Lactobacillales;f__Lactobacillaceae;g__Lactobacillus;s__Lactobacillus johnsonii
F61_35.12	d__Bacteria;p__Firmicutes_A;c__Clostridia;o__Oscillospirales;f__Oscillospiraceae;g__Limivicinus;s__Limivicinus sp002320035
F61_35.22	d__Bacteria;p__Firmicutes_A;c__Clostridia;o__Lachnospirales;f__Lachnospiraceae;g__Ventrimonas;s__
F61_35.24	d__Bacteria;p__Bacteroidota;c__Bacteroidia;o__Bacteroidales;f__Bacteroidaceae;g__Alloprevotella;s__Alloprevotella sp900539625
F61_35.45	d__Bacteria;p__Firmicutes_A;c__Clostridia;o__UBA1381;f__UBA1381;g__Ornithomonoglobus;s__
F61_35.49	d__Bacteria;p__Bacteroidota;c__Bacteroidia;o__Bacteroidales;f__Bacteroidaceae;g__Bacteroides;s__Bacteroides eggerthii
F61_35.61	d__Bacteria;p__Proteobacteria;c__Gammaproteobacteria;o__Burkholderiales;f__Burkholderiaceae;g__Parasutterella;s__Parasutterella excrementihominis
F61_35.62	d__Bacteria;p__Firmicutes_B;c__Peptococcia;o__Peptococcales;f__Peptococcaceae;g__UBA7185;s__UBA7185 sp900756555
F61_56.60	d__Bacteria;p__Firmicutes_A;c__Clostridia;o__Oscillospirales;f__Acutalibacteraceae;g__;s__
F61_56.9	d__Bacteria;p__Firmicutes;c__Bacilli;o__RF39;f__UBA660;g__Faecimonas;s__
F62_15.3	d__Bacteria;p__Verrucomicrobiota;c__Verrucomicrobiae;o__Verrucomicrobiales;f__Akkermansiaceae;g__Akkermansia;s__Akkermansia muciniphila_B
F62_35.2	d__Bacteria;p__Proteobacteria;c__Gammaproteobacteria;o__Burkholderiales;f__Burkholderiaceae;g__Sutterella;s__Sutterella parvirubra
F62_35.44	d__Bacteria;p__Firmicutes_A;c__Clostridia;o__Oscillospirales;f__Acutalibacteraceae;g__;s__
F62_35.54	d__Bacteria;p__Firmicutes_A;c__Clostridia;o__Lachnospirales;f__Lachnospiraceae;g__Merdisoma;s__
F62_35.6	d__Bacteria;p__Firmicutes_C;c__Negativicutes;o__Acidaminococcales;f__Acidaminococcaceae;g__Phascolarctobacterium_A;s__
F62_35.9	d__Bacteria;p__Proteobacteria;c__Alphaproteobacteria;o__RF32;f__CAG-239;g__MGBC133411;s__MGBC133411 sp900540425
F62_56.1	d__Bacteria;p__Proteobacteria;c__Gammaproteobacteria;o__Burkholderiales;f__Burkholderiaceae;g__Sutterella;s__Sutterella wadsworthensis_A
F62_56.10	d__Bacteria;p__Bacteroidota;c__Bacteroidia;o__Bacteroidales;f__UBA932;g__Cryptobacteroides;s__Cryptobacteroides sp900546925
F62_56.17	d__Bacteria;p__Firmicutes_A;c__Clostridia;o__Oscillospirales;f__Oscillospiraceae;g__Flavonifractor;s__Flavonifractor sp017811815
F62_56.23	d__Bacteria;p__Firmicutes_A;c__Clostridia;o__Lachnospirales;f__Lachnospiraceae;g__Merdisoma;s__
F62_56.40	d__Bacteria;p__Bacteroidota;c__Bacteroidia;o__Bacteroidales;f__Rikenellaceae;g__Alistipes_A;s__Alistipes_A ihumii
F62_56.62	d__Bacteria;p__Firmicutes_A;c__Clostridia;o__Oscillospirales;f__Oscillospiraceae;g__Intestinimonas;s__Intestinimonas timonensis
F62_56.73	d__Bacteria;p__Firmicutes_A;c__Clostridia;o__Oscillospirales;f__Acutalibacteraceae;g__Eubacterium_R;s__Eubacterium_R sp014465955
F62_56.84	d__Bacteria;p__Firmicutes_A;c__Clostridia;o__Oscillospirales;f__Acutalibacteraceae;g__Limousia;s__Limousia pullorum
F63_15.23	d__Bacteria;p__Firmicutes_C;c__Negativicutes;o__Veillonellales;f__Megasphaeraceae;g__Megasphaera;s__Megasphaera elsdenii
F63_15.33	d__Bacteria;p__Firmicutes_A;c__Clostridia;o__Oscillospirales;f__Butyricicoccaceae;g__Butyricicoccus;s__
F63_15.42	d__Bacteria;p__Firmicutes_C;c__Negativicutes;o__Acidaminococcales;f__Acidaminococcaceae;g__Acidaminococcus;s__Acidaminococcus timonensis
F63_35.34	d__Bacteria;p__Firmicutes_A;c__Clostridia;o__Lachnospirales;f__Lachnospiraceae;g__UBA3402;s__
F63_35.48	d__Bacteria;p__Firmicutes_A;c__Clostridia;o__Christensenellales;f__UBA3700;g__MGBC101980;s__
F63_35.5	d__Bacteria;p__Firmicutes_A;c__Clostridia;o__Lachnospirales;f__Lachnospiraceae;g__14-2;s__
F63_35.50	d__Bacteria;p__Firmicutes;c__Bacilli;o__RF39;f__UBA660;g__Faecisoma;s__Faecisoma merdavium
F63_35.8	d__Bacteria;p__Firmicutes_A;c__Clostridia;o__Lachnospirales;f__Lachnospiraceae;g__Eisenbergiella;s__Eisenbergiella sp900539715
F63_56.64	d__Bacteria;p__Actinobacteriota;c__Actinomycetia;o__Actinomycetales;f__Bifidobacteriaceae;g__Bifidobacterium;s__Bifidobacterium globosum
F64_15.24	d__Bacteria;p__Firmicutes_A;c__Clostridia;o__Oscillospirales;f__Oscillospiraceae;g__Dysosmobacter;s__
F64_15.35	d__Bacteria;p__Firmicutes_A;c__Clostridia;o__TANB77;f__CAG-508;g__CAG-273;s__CAG-273 sp000438355
F64_15.37	d__Bacteria;p__Firmicutes_A;c__Clostridia;o__Oscillospirales;f__;g__;s__
F64_15.45	d__Bacteria;p__Firmicutes;c__Bacilli;o__RF39;f__UBA660;g__Fimihabitans;s__
F64_35.103	d__Bacteria;p__Firmicutes_A;c__Clostridia;o__Christensenellales;f__CAG-917;g__HGM11377;s__HGM11377 sp900755035
F64_35.16	d__Bacteria;p__Firmicutes;c__Bacilli;o__Erysipelotrichales;f__Erysipelotrichaceae;g__UBA636;s__UBA636 sp900546285
F64_35.31	d__Bacteria;p__Firmicutes_A;c__Clostridia;o__Lachnospirales;f__Lachnospiraceae;g__CAG-95;s__
F64_35.56	d__Bacteria;p__Firmicutes_A;c__Clostridia;o__Oscillospirales;f__Ruminococcaceae;g__Gemmiger;s__Gemmiger variabilis_B
F64_35.58	d__Bacteria;p__Firmicutes_A;c__Clostridia;o__Oscillospirales;f__Oscillospiraceae;g__Faecousia;s__
F64_35.95	d__Bacteria;p__Bacteroidota;c__Bacteroidia;o__Bacteroidales;f__UBA932;g__Cryptobacteroides;s__Cryptobacteroides sp900546445
F64_35.98	d__Bacteria;p__Firmicutes_A;c__Clostridia;o__Lachnospirales;f__Lachnospiraceae;g__UBA11774;s__UBA11774 sp900556645
F64_56.35	d__Bacteria;p__Firmicutes_A;c__Clostridia;o__Lachnospirales;f__Lachnospiraceae;g__Eubacterium_F;s__Eubacterium_F sp003491505
F64_56.36	d__Bacteria;p__Firmicutes_A;c__Clostridia;o__Oscillospirales;f__Ruminococcaceae;g__UBA1394;s__
F64_56.39	d__Bacteria;p__Firmicutes_A;c__Clostridia;o__Lachnospirales;f__Lachnospiraceae;g__CAG-303;s__
F64_56.53	d__Bacteria;p__Firmicutes_A;c__Clostridia;o__TANB77;f__CAG-508;g__Scatovivens;s__
F64_56.55	d__Bacteria;p__Firmicutes_A;c__Clostridia;o__Lachnospirales;f__Lachnospiraceae;g__CAG-127;s__
F64_56.67	d__Bacteria;p__Firmicutes_A;c__Clostridia;o__Christensenellales;f__UBA1242;g__UBA6345;s__
F64_56.68	d__Bacteria;p__Firmicutes_A;c__Clostridia;o__Oscillospirales;f__Ruminococcaceae;g__UMGS1889;s__
F64_56.72	d__Bacteria;p__Firmicutes_A;c__Clostridia;o__Lachnospirales;f__Lachnospiraceae;g__VSOB01;s__VSOB01 sp017621975
F64_56.76	d__Bacteria;p__Firmicutes_A;c__Clostridia;o__Oscillospirales;f__Acutalibacteraceae;g__UBA737;s__
F64_56.87	d__Bacteria;p__Cyanobacteria;c__Vampirovibrionia;o__Gastranaerophilales;f__Gastranaerophilaceae;g__CAG-196;s__CAG-196 sp900553895
F64_56.9	d__Bacteria;p__Cyanobacteria;c__Vampirovibrionia;o__Gastranaerophilales;f__Gastranaerophilaceae;g__Stercorousia;s__Stercorousia sp001765415
F64_56.91	d__Bacteria;p__Firmicutes_A;c__Clostridia;o__Lachnospirales;f__Lachnospiraceae;g__CAG-127;s__
F64_56.99	d__Bacteria;p__Cyanobacteria;c__Vampirovibrionia;o__Gastranaerophilales;f__Gastranaerophilaceae;g__Zag111;s__Zag111 sp004558955
F65_15.45	d__Bacteria;p__Firmicutes_A;c__Clostridia;o__Lachnospirales;f__Lachnospiraceae;g__Mediterraneibacter;s__Mediterraneibacter faecis
F65_35.52	d__Bacteria;p__Firmicutes_A;c__Clostridia;o__Oscillospirales;f__Oscillospiraceae;g__Flavonifractor;s__
F65_56.16	d__Bacteria;p__Firmicutes_A;c__Clostridia;o__Oscillospirales;f__;g__;s__
F65_56.2	d__Bacteria;p__Bacteroidota;c__Bacteroidia;o__Bacteroidales;f__Bacteroidaceae;g__Alloprevotella;s__Alloprevotella sp004552865
F65_56.42	d__Bacteria;p__Bacteroidota;c__Bacteroidia;o__Bacteroidales;f__Muribaculaceae;g__UBA7173;s__UBA7173 sp900555165
F65_56.58	d__Bacteria;p__Firmicutes_A;c__Clostridia;o__Lachnospirales;f__Lachnospiraceae;g__CAG-127;s__CAG-127 sp900319515
F65_56.6	d__Bacteria;p__Firmicutes_A;c__Clostridia;o__Oscillospirales;f__CAG-272;g__Flemingibacterium;s__Flemingibacterium sp900546315
F65_56.64	d__Bacteria;p__Firmicutes_A;c__Clostridia;o__Oscillospirales;f__Ruminococcaceae;g__UMGS363;s__
F66_15.18	d__Bacteria;p__Bacteroidota;c__Bacteroidia;o__Bacteroidales;f__Bacteroidaceae;g__Phocaeicola;s__Phocaeicola coprocola
F66_15.23	d__Bacteria;p__Cyanobacteria;c__Vampirovibrionia;o__Gastranaerophilales;f__Gastranaerophilaceae;g__CAG-196;s__CAG-196 sp002102975
F66_15.35	d__Bacteria;p__Firmicutes_A;c__Clostridia;o__Oscillospirales;f__Oscillospiraceae;g__Flavonifractor;s__Flavonifractor plautii
F66_15.38	d__Bacteria;p__Bacteroidota;c__Bacteroidia;o__Bacteroidales;f__Rikenellaceae;g__Alistipes;s__Alistipes shahii
F66_15.8	d__Bacteria;p__Bacteroidota;c__Bacteroidia;o__Bacteroidales;f__Tannerellaceae;g__Parabacteroides;s__Parabacteroides merdae
F66_56.107	d__Bacteria;p__Bacteroidota;c__Bacteroidia;o__Bacteroidales;f__Rikenellaceae;g__Alistipes;s__Alistipes finegoldii
F66_56.31	d__Bacteria;p__Verrucomicrobiota;c__Verrucomicrobiae;o__Opitutales;f__CAG-312;g__Merdousia;s__Merdousia sp002437405
F66_56.38	d__Bacteria;p__Firmicutes_A;c__Clostridia;o__Oscillospirales;f__Ruminococcaceae;g__Ruminiclostridium_E;s__Ruminiclostridium_E sp017935365
F66_56.52	d__Bacteria;p__Firmicutes_A;c__Clostridia;o__Oscillospirales;f__CAG-272;g__UMGS902;s__UMGS902 sp900761025
F66_56.6	d__Bacteria;p__Firmicutes_A;c__Clostridia;o__Christensenellales;f__UBA3700;g__HGM11368;s__
F66_56.69	d__Bacteria;p__Firmicutes_A;c__Clostridia;o__Christensenellales;f__Borkfalkiaceae;g__UBA4636;s__UBA4636 sp900770945
F66_56.83	d__Bacteria;p__Spirochaetota;c__Spirochaetia;o__Sphaerochaetales;f__Sphaerochaetaceae;g__Ornithospirochaeta;s__
F66_56.92	d__Bacteria;p__Firmicutes_C;c__Negativicutes;o__Acidaminococcales;f__Acidaminococcaceae;g__Phascolarctobacterium_A;s__Phascolarctobacterium_A sp900553055
F66_56.98	d__Bacteria;p__Firmicutes_A;c__Clostridia;o__Christensenellales;f__Borkfalkiaceae;g__HGM11412;s__HGM11412 sp900770185
F67_15.37	d__Bacteria;p__Firmicutes_C;c__Negativicutes;o__Veillonellales;f__Dialisteraceae;g__Dialister;s__Dialister sp002320515
F67_15.48	d__Bacteria;p__Firmicutes_A;c__Clostridia;o__TANB77;f__CAG-508;g__CAG-245;s__CAG-245 sp000435175
F67_15.49	d__Bacteria;p__Firmicutes_C;c__Negativicutes;o__Veillonellales;f__Dialisteraceae;g__Allisonella;s__Allisonella histaminiformans
F67_15.63	d__Bacteria;p__Firmicutes_C;c__Negativicutes;o__Selenomonadales;f__Selenomonadaceae;g__Anaerovibrio;s__
F67_35.17	d__Bacteria;p__Firmicutes_A;c__Clostridia;o__Oscillospirales;f__Ruminococcaceae;g__CAG-115;s__
F67_35.23	d__Bacteria;p__Bacteroidota;c__Bacteroidia;o__Bacteroidales;f__Bacteroidaceae;g__Prevotella;s__Prevotella sp900552515
F67_35.28	d__Bacteria;p__Firmicutes_A;c__Clostridia;o__Oscillospirales;f__Acutalibacteraceae;g__CAG-488;s__
F67_35.33	d__Bacteria;p__Firmicutes_A;c__Clostridia;o__Christensenellales;f__Borkfalkiaceae;g__UBA7597;s__
F67_35.64	d__Bacteria;p__Firmicutes_A;c__Clostridia;o__Lachnospirales;f__Lachnospiraceae;g__NC2004;s__
F67_35.71	d__Bacteria;p__Firmicutes_A;c__Clostridia;o__Oscillospirales;f__Acutalibacteraceae;g__CAG-177;s__CAG-177 sp016295895
F67_35.93	d__Bacteria;p__Firmicutes;c__Bacilli;o__RFN20;f__CAG-826;g__Enteromonas;s__Enteromonas sp900539595
F67_56.24	d__Bacteria;p__Cyanobacteria;c__Vampirovibrionia;o__Gastranaerophilales;f__Gastranaerophilaceae;g__Stercorousia;s__Stercorousia sp900556295
F67_56.36	d__Bacteria;p__Firmicutes_A;c__Clostridia;o__UBA1381;f__UBA1381;g__Ornithomonoglobus;s__
F67_56.52	d__Bacteria;p__Firmicutes_A;c__Clostridia;o__Oscillospirales;f__CAG-272;g__UMGS902;s__UMGS902 sp003343845
F67_56.73	d__Bacteria;p__Elusimicrobiota;c__Elusimicrobia;o__Elusimicrobiales;f__Elusimicrobiaceae;g__UBA1436;s__UBA1436 sp002329395
F67_56.84	d__Bacteria;p__Firmicutes;c__Bacilli;o__RFN20;f__CAG-449;g__UBA3210;s__
F68_15.49	d__Bacteria;p__Bacteroidota;c__Bacteroidia;o__Bacteroidales;f__Bacteroidaceae;g__Prevotella;s__Prevotella sp002481295
F68_15.53	d__Bacteria;p__Bacteroidota;c__Bacteroidia;o__Bacteroidales;f__Bacteroidaceae;g__Bacteroides;s__Bacteroides xylanisolvens
F68_15.56	d__Bacteria;p__Proteobacteria;c__Alphaproteobacteria;o__RF32;f__CAG-239;g__51-20;s__51-20 sp001917175
F68_35.29	d__Bacteria;p__Firmicutes_A;c__Clostridia;o__Lachnospirales;f__Lachnospiraceae;g__RGIG8767;s__
F68_35.40	d__Bacteria;p__Firmicutes_A;c__Clostridia;o__Oscillospirales;f__Oscillospiraceae;g__Enterenecus;s__Enterenecus faecium
F68_35.45	d__Bacteria;p__Firmicutes_A;c__Clostridia;o__Christensenellales;f__Borkfalkiaceae;g__Scatosoma;s__Scatosoma sp003150575
F68_35.57	d__Bacteria;p__Firmicutes_A;c__Clostridia;o__Oscillospirales;f__Ruminococcaceae;g__;s__
F68_35.58	d__Bacteria;p__Proteobacteria;c__Alphaproteobacteria;o__RF32;f__CAG-239;g__51-20;s__
F68_35.9	d__Bacteria;p__Cyanobacteria;c__Vampirovibrionia;o__Gastranaerophilales;f__Gastranaerophilaceae;g__Stercorousia;s__
F68_56.28	d__Bacteria;p__Firmicutes_A;c__Clostridia;o__Oscillospirales;f__CAG-272;g__UMGS1865;s__
F68_56.38	d__Bacteria;p__Firmicutes;c__Bacilli;o__RF39;f__UBA660;g__Scybalousia;s__Scybalousia sp900542735
F68_56.40	d__Bacteria;p__Firmicutes_A;c__Clostridia;o__Lachnospirales;f__Lachnospiraceae;g__Coprococcus;s__Coprococcus sp016297325
F68_56.42	d__Bacteria;p__Firmicutes_A;c__Clostridia;o__Oscillospirales;f__Oscillospiraceae;g__Faecousia;s__Faecousia sp900540635
F68_56.45	d__Bacteria;p__Firmicutes_A;c__Clostridia;o__Oscillospirales;f__Ruminococcaceae;g__CAG-115;s__
F68_56.55	d__Bacteria;p__Cyanobacteria;c__Vampirovibrionia;o__Gastranaerophilales;f__Gastranaerophilaceae;g__Spyradomonas;s__Spyradomonas excrementavium
F68_56.62	d__Bacteria;p__Bacteroidota;c__Bacteroidia;o__Bacteroidales;f__Bacteroidaceae;g__Alloprevotella;s__Alloprevotella sp004557035
F68_56.63	d__Bacteria;p__Firmicutes_A;c__Clostridia;o__Oscillospirales;f__CAG-272;g__CAG-448;s__
F69_15.1	d__Bacteria;p__Proteobacteria;c__Alphaproteobacteria;o__RF32;f__CAG-239;g__Scatocola;s__Scatocola faecipullorum
F69_15.23	d__Bacteria;p__Bacteroidota;c__Bacteroidia;o__Bacteroidales;f__Bacteroidaceae;g__Phocaeicola;s__Phocaeicola sp000434735
F69_15.25	d__Bacteria;p__Firmicutes_C;c__Negativicutes;o__Selenomonadales;f__Selenomonadaceae;g__Selenomonas_C;s__Selenomonas_C bovis
F69_15.38	d__Bacteria;p__Firmicutes_C;c__Negativicutes;o__Acidaminococcales;f__Acidaminococcaceae;g__Acidaminococcus;s__Acidaminococcus sp000437815
F69_15.40	d__Bacteria;p__Firmicutes_C;c__Negativicutes;o__Veillonellales;f__Megasphaeraceae;g__Caecibacter;s__Caecibacter sp003467125
F69_15.59	d__Bacteria;p__Firmicutes_A;c__Clostridia;o__Lachnospirales;f__Lachnospiraceae;g__Enterocloster;s__Enterocloster porci
F69_35.17	d__Bacteria;p__Firmicutes_A;c__Clostridia;o__Oscillospirales;f__CAG-272;g__Avispirillum;s__
F69_35.22	d__Bacteria;p__Firmicutes_A;c__Clostridia;o__Lachnospirales;f__Lachnospiraceae;g__Clostridium_Q;s__
F69_35.3	d__Bacteria;p__Firmicutes_A;c__Clostridia;o__Oscillospirales;f__Oscillospiraceae;g__Dysosmobacter;s__
F69_35.33	d__Bacteria;p__Bacteroidota;c__Bacteroidia;o__Bacteroidales;f__Bacteroidaceae;g__Prevotella;s__Prevotella sp900313215
F69_56.10	d__Bacteria;p__Firmicutes_A;c__Clostridia;o__UBA1381;f__UBA1381;g__RQCD01;s__RQCD01 sp008668455
F69_56.25	d__Bacteria;p__Firmicutes;c__Bacilli;o__RF39;f__UBA660;g__Faecisoma;s__
F69_56.55	d__Bacteria;p__Bacteroidota;c__Bacteroidia;o__Bacteroidales;f__Rikenellaceae;g__Alistipes;s__Alistipes communis
F69_56.6	d__Bacteria;p__Firmicutes_A;c__Clostridia;o__Lachnospirales;f__Lachnospiraceae;g__Blautia;s__Blautia sp900556555
F70_15.60	d__Bacteria;p__Firmicutes_A;c__Clostridia;o__Oscillospirales;f__Acutalibacteraceae;g__Eubacterium_R;s__Eubacterium_R coprostanoligenes
F70_35.15	d__Bacteria;p__Firmicutes_A;c__Clostridia;o__Oscillospirales;f__Acutalibacteraceae;g__Fimenecus;s__
F70_35.21	d__Bacteria;p__Firmicutes_A;c__Clostridia;o__Oscillospirales;f__Acutalibacteraceae;g__UBA737;s__
F70_56.100	d__Bacteria;p__Firmicutes_A;c__Clostridia;o__Christensenellales;f__Borkfalkiaceae;g__Scatosoma;s__
F70_56.117	d__Bacteria;p__Firmicutes;c__Bacilli;o__RF39;f__UBA660;g__RUG11198;s__
F70_56.118	d__Bacteria;p__Firmicutes_A;c__Clostridia;o__Oscillospirales;f__Oscillospiraceae;g__Faecousia;s__
F70_56.119	d__Bacteria;p__Firmicutes_A;c__Clostridia;o__Lachnospirales;f__Lachnospiraceae;g__RGIG989;s__RGIG989 sp017390525
F70_56.15	d__Bacteria;p__Bacteroidota;c__Bacteroidia;o__Bacteroidales;f__Muribaculaceae;g__CAG-485;s__CAG-485 sp002491165
F70_56.16	d__Bacteria;p__Firmicutes_A;c__Clostridia;o__Oscillospirales;f__Acutalibacteraceae;g__UBA737;s__
F70_56.32	d__Bacteria;p__Firmicutes_A;c__Clostridia;o__Christensenellales;f__CAG-552;g__RUG12826;s__
F70_56.38	d__Bacteria;p__Firmicutes_A;c__Clostridia;o__Oscillospirales;f__Oscillospiraceae;g__Dysosmobacter;s__
F70_56.51	d__Bacteria;p__Firmicutes_A;c__Clostridia;o__Peptostreptococcales;f__Anaerovoracaceae;g__RGIG446;s__RGIG446 sp017621195
F70_56.57	d__Bacteria;p__Firmicutes;c__Bacilli;o__RFN20;f__DUOF01;g__SIG223;s__
F70_56.74	d__Bacteria;p__Firmicutes_A;c__Clostridia;o__Lachnospirales;f__Lachnospiraceae;g__Butyrivibrio_A;s__Butyrivibrio_A crossotus
F70_56.77	d__Bacteria;p__Cyanobacteria;c__Vampirovibrionia;o__Gastranaerophilales;f__Gastranaerophilaceae;g__RUG841;s__RUG841 sp900772035
F70_56.80	d__Bacteria;p__Firmicutes_A;c__Clostridia;o__Christensenellales;f__CAG-74;g__Ventricola;s__
F70_56.86	d__Bacteria;p__Bacteroidota;c__Bacteroidia;o__Bacteroidales;f__Muribaculaceae;g__CAG-873;s__
F70_56.87	d__Bacteria;p__Firmicutes_A;c__Clostridia;o__Christensenellales;f__UBA1242;g__;s__
F70_56.90	d__Bacteria;p__Firmicutes;c__Bacilli;o__RFN20;f__CAG-631;g__;s__
F73_15.32	d__Bacteria;p__Firmicutes_C;c__Negativicutes;o__Selenomonadales;f__Selenomonadaceae;g__Mitsuokella;s__Mitsuokella sp003458855
F73_15.43	d__Bacteria;p__Proteobacteria;c__Gammaproteobacteria;o__Enterobacterales;f__Enterobacteriaceae;g__Escherichia;s__Escherichia coli
F73_15.49	d__Bacteria;p__Cyanobacteria;c__Vampirovibrionia;o__Gastranaerophilales;f__Gastranaerophilaceae;g__Stercorousia;s__Stercorousia sp000437435
F73_15.69	d__Bacteria;p__Bacteroidota;c__Bacteroidia;o__Bacteroidales;f__Bacteroidaceae;g__Prevotella;s__Prevotella copri_A
F73_35.106	d__Bacteria;p__Proteobacteria;c__Alphaproteobacteria;o__RF32;f__CAG-239;g__CAZU01;s__
F73_35.21	d__Bacteria;p__Firmicutes_A;c__Clostridia;o__Lachnospirales;f__Lachnospiraceae;g__RGIG8607;s__
F73_35.38	d__Bacteria;p__Firmicutes_A;c__Clostridia;o__Lachnospirales;f__Lachnospiraceae;g__CAG-303;s__
F73_35.72	d__Bacteria;p__Firmicutes_A;c__Clostridia;o__Oscillospirales;f__Oscillospiraceae;g__Faecousia;s__
F73_35.90	d__Bacteria;p__Firmicutes_A;c__Clostridia;o__Lachnospirales;f__Lachnospiraceae;g__Choladocola;s__Choladocola sp003480725
F73_56.13	d__Bacteria;p__Firmicutes_A;c__Clostridia;o__Monoglobales;f__Monoglobaceae;g__UMGS1494;s__UMGS1494 sp900552305
F73_56.19	d__Bacteria;p__Firmicutes_A;c__Clostridia;o__Oscillospirales;f__Acutalibacteraceae;g__UBA737;s__
F73_56.21	d__Bacteria;p__Firmicutes_A;c__Clostridia;o__Lachnospirales;f__Lachnospiraceae;g__CAG-510;s__CAG-510 sp000434615
F73_56.29	d__Bacteria;p__Firmicutes_A;c__Clostridia;o__Oscillospirales;f__Acutalibacteraceae;g__UBA1417;s__UBA1417 sp003531055
F73_56.31	d__Bacteria;p__Firmicutes_A;c__Clostridia;o__Lachnospirales;f__Lachnospiraceae;g__CAG-590;s__CAG-590 sp003530125
F73_56.60	d__Bacteria;p__Bacteroidota;c__Bacteroidia;o__Bacteroidales;f__Bacteroidaceae;g__Phocaeicola;s__Phocaeicola sp900556845
F73_56.75	d__Bacteria;p__Firmicutes;c__Bacilli;o__RF39;f__UBA660;g__Scybalousia;s__
F73_56.85	d__Bacteria;p__Firmicutes;c__Bacilli;o__RF39;f__UBA660;g__Aphodocola;s__Aphodocola sp000434835
F73_56.87	d__Bacteria;p__Firmicutes_A;c__Clostridia;o__UBA1381;f__UBA1381;g__Ornithomonoglobus;s__
F75_15.48	d__Bacteria;p__Firmicutes_A;c__Clostridia;o__Lachnospirales;f__Anaerotignaceae;g__Anaerotignum;s__Anaerotignum sp001304995
F75_35.110	d__Bacteria;p__Bacteroidota;c__Bacteroidia;o__Bacteroidales;f__Muribaculaceae;g__Muribaculum;s__
F75_35.61	d__Bacteria;p__Firmicutes_A;c__Clostridia;o__Oscillospirales;f__Ruminococcaceae;g__Gemmiger;s__Gemmiger formicilis
F75_35.64	d__Bacteria;p__Firmicutes;c__Bacilli;o__RF39;f__UBA660;g__UMGS2016;s__
F75_35.79	d__Bacteria;p__Firmicutes_A;c__Clostridia;o__Lachnospirales;f__Lachnospiraceae;g__Roseburia;s__Roseburia inulinivorans
F75_35.80	d__Bacteria;p__Firmicutes;c__Bacilli;o__Erysipelotrichales;f__Erysipelotrichaceae;g__Bulleidia;s__Bulleidia timonensis
F75_56.102	d__Bacteria;p__Actinobacteriota;c__Coriobacteriia;o__Coriobacteriales;f__Atopobiaceae;g__Tractidigestivibacter;s__Tractidigestivibacter sp900548775
F75_56.106	d__Bacteria;p__Firmicutes_A;c__Clostridia;o__Christensenellales;f__Borkfalkiaceae;g__Scatosoma;s__
F75_56.11	d__Bacteria;p__Firmicutes_A;c__Clostridia;o__Christensenellales;f__CAG-74;g__UBA11524;s__
F75_56.115	d__Bacteria;p__Firmicutes_A;c__Clostridia;o__UMGS1883;f__HGM11501;g__HGM11501;s__
F75_56.19	d__Bacteria;p__Firmicutes_A;c__Clostridia;o__Oscillospirales;f__Acutalibacteraceae;g__UBA6857;s__
F75_56.48	d__Bacteria;p__Firmicutes_A;c__Clostridia;o__Oscillospirales;f__Oscillospiraceae;g__Faecousia;s__
F75_56.58	d__Bacteria;p__Bacteroidota;c__Bacteroidia;o__Bacteroidales;f__Bacteroidaceae;g__UBA4372;s__UBA4372 sp900766785
F75_56.71	d__Bacteria;p__Firmicutes_A;c__Clostridia;o__Lachnospirales;f__Lachnospiraceae;g__CAG-791;s__CAG-791 sp900320025
F76_35.10	d__Bacteria;p__Firmicutes_A;c__Clostridia;o__UBA1381;f__UBA1381;g__Ornithomonoglobus;s__
F76_35.16	d__Bacteria;p__Firmicutes_A;c__Clostridia;o__Oscillospirales;f__Acutalibacteraceae;g__Avimonas;s__Avimonas sp900551425
F76_35.2	d__Bacteria;p__Firmicutes_C;c__Negativicutes;o__Acidaminococcales;f__Acidaminococcaceae;g__Phascolarctobacterium_A;s__Phascolarctobacterium_A succinatutens
F76_35.35	d__Bacteria;p__Firmicutes_A;c__Clostridia;o__Oscillospirales;f__Oscillospiraceae;g__Faecousia;s__
F76_35.41	d__Bacteria;p__Firmicutes_A;c__Clostridia;o__Christensenellales;f__CAG-917;g__CAG-349;s__CAG-349 sp003539515
F76_35.6	d__Bacteria;p__Bacteroidota;c__Bacteroidia;o__Bacteroidales;f__Bacteroidaceae;g__Phocaeicola;s__Phocaeicola massiliensis
F76_35.68	d__Bacteria;p__Firmicutes_A;c__Clostridia;o__Christensenellales;f__HGM11417;g__HGM11417;s__HGM11417 sp900761895
F76_35.72	d__Bacteria;p__Firmicutes;c__Bacilli;o__RF39;f__UBA660;g__CAG-877;s__CAG-877 sp900552495
F76_56.102	d__Bacteria;p__Firmicutes_A;c__Clostridia;o__Lachnospirales;f__Lachnospiraceae;g__SIG299;s__SIG299 sp017938145
F76_56.11	d__Bacteria;p__Firmicutes_A;c__Clostridia;o__Oscillospirales;f__Oscillospiraceae;g__Faecousia;s__
F76_56.23	d__Bacteria;p__Firmicutes_A;c__Clostridia;o__Lachnospirales;f__Lachnospiraceae;g__Butyrivibrio_A;s__
F76_56.4	d__Bacteria;p__Firmicutes;c__Bacilli;o__Acholeplasmatales;f__Anaeroplasmataceae;g__;s__
F76_56.41	d__Bacteria;p__Firmicutes_A;c__Clostridia;o__Oscillospirales;f__Acutalibacteraceae;g__UBA737;s__
F76_56.44	d__Bacteria;p__Firmicutes_A;c__Clostridia;o__Lachnospirales;f__Lachnospiraceae;g__Faecalimonas;s__
F76_56.86	d__Bacteria;p__Bacteroidota;c__Bacteroidia;o__Bacteroidales;f__Tannerellaceae;g__Parabacteroides;s__Parabacteroides sp900760525
F76_56.87	d__Bacteria;p__Firmicutes;c__Bacilli;o__RF39;f__UBA660;g__CAG-877;s__
F76_56.9	d__Bacteria;p__Bacteroidota;c__Bacteroidia;o__Bacteroidales;f__Bacteroidaceae;g__UBA4372;s__
F76_56.95	d__Bacteria;p__Firmicutes_A;c__Clostridia;o__Oscillospirales;f__Acutalibacteraceae;g__UBA6857;s__UBA6857 sp017435665
F77_15.43	d__Bacteria;p__Bacteroidota;c__Bacteroidia;o__Bacteroidales;f__Bacteroidaceae;g__Prevotella;s__Prevotella mizrahii
F77_15.57	d__Bacteria;p__Bacteroidota;c__Bacteroidia;o__Bacteroidales;f__Bacteroidaceae;g__Bacteroides;s__Bacteroides fragilis
F77_35.60	d__Bacteria;p__Firmicutes_A;c__Clostridia;o__Oscillospirales;f__Acutalibacteraceae;g__CAG-488;s__CAG-488 sp016292785
F77_35.71	d__Bacteria;p__Cyanobacteria;c__Vampirovibrionia;o__Gastranaerophilales;f__Gastranaerophilaceae;g__Scatenecus;s__Scatenecus sp003150395
F77_56.21	d__Bacteria;p__Firmicutes_A;c__Clostridia;o__Oscillospirales;f__Ruminococcaceae;g__Fournierella;s__Fournierella pullicola
F77_56.29	d__Bacteria;p__Firmicutes_A;c__Clostridia;o__UBA1381;f__UBA1381;g__RGIG1988;s__
F77_56.61	d__Bacteria;p__Firmicutes_A;c__Clostridia;o__Lachnospirales;f__Lachnospiraceae;g__Faecalimonas;s__
F77_56.75	d__Bacteria;p__Firmicutes_A;c__Clostridia;o__Oscillospirales;f__Acutalibacteraceae;g__UBA737;s__
F79_15.31	d__Bacteria;p__Proteobacteria;c__Gammaproteobacteria;o__Enterobacterales;f__Enterobacteriaceae;g__Klebsiella;s__Klebsiella pneumoniae
F79_15.39	d__Bacteria;p__Firmicutes_C;c__Negativicutes;o__Selenomonadales;f__Selenomonadaceae;g__Selenomonas_C;s__Selenomonas_C sp002351185
F79_35.100	d__Bacteria;p__Firmicutes_A;c__Clostridia;o__Lachnospirales;f__Lachnospiraceae;g__UBA2821;s__UBA2821 sp902763335
F79_35.106	d__Bacteria;p__Firmicutes_A;c__Clostridia;o__Lachnospirales;f__Lachnospiraceae;g__Blautia_A;s__Blautia_A wexlerae
F79_35.16	d__Bacteria;p__Cyanobacteria;c__Vampirovibrionia;o__Gastranaerophilales;f__Gastranaerophilaceae;g__Scatousia;s__Scatousia sp900321895
F79_35.20	d__Bacteria;p__Bacteroidota;c__Bacteroidia;o__Bacteroidales;f__Muribaculaceae;g__Limisoma;s__Limisoma sp000437795
F79_35.41	d__Bacteria;p__Firmicutes_A;c__Clostridia;o__TANB77;f__CAG-508;g__Scatovivens;s__
F79_35.42	d__Bacteria;p__Cyanobacteria;c__Vampirovibrionia;o__Gastranaerophilales;f__Gastranaerophilaceae;g__Limenecus;s__
F79_35.52	d__Bacteria;p__Firmicutes_A;c__Clostridia;o__Lachnospirales;f__Lachnospiraceae;g__Acetatifactor;s__
F79_35.55	d__Bacteria;p__Firmicutes_C;c__Negativicutes;o__Selenomonadales;f__Selenomonadaceae;g__Anaerovibrio;s__Anaerovibrio sp900548165
F79_35.68	d__Bacteria;p__Firmicutes_A;c__Clostridia;o__Christensenellales;f__Borkfalkiaceae;g__;s__
F79_56.18	d__Bacteria;p__Firmicutes;c__Bacilli;o__RFN20;f__CAG-288;g__Enterosoma;s__Enterosoma sp900549915
F79_56.27	d__Bacteria;p__Firmicutes_A;c__Clostridia;o__Christensenellales;f__Borkfalkiaceae;g__UBA10281;s__UBA10281 sp900767815
F79_56.4	d__Bacteria;p__Firmicutes_A;c__Clostridia;o__Oscillospirales;f__Ruminococcaceae;g__Ruminococcus_C;s__
F79_56.52	d__Bacteria;p__Bacteroidota;c__Bacteroidia;o__Bacteroidales;f__Bacteroidaceae;g__Prevotella;s__Prevotella sp002300055
F79_56.62	d__Bacteria;p__Proteobacteria;c__Gammaproteobacteria;o__Burkholderiales;f__Burkholderiaceae;g__Sutterella;s__Sutterella sp017936545
F79_56.68	d__Bacteria;p__Firmicutes;c__Bacilli;o__RF39;f__UBA660;g__CAG-605;s__
F79_56.70	d__Bacteria;p__Bacteroidota;c__Bacteroidia;o__Bacteroidales;f__Barnesiellaceae;g__Barnesiella;s__Barnesiella intestinihominis
F79_56.74	d__Bacteria;p__Cyanobacteria;c__Vampirovibrionia;o__Gastranaerophilales;f__Gastranaerophilaceae;g__Zag111;s__Zag111 sp002103105
F79_56.87	d__Bacteria;p__Bacteroidota;c__Bacteroidia;o__Bacteroidales;f__Bacteroidaceae;g__Phocaeicola;s__Phocaeicola sp900542985
F80_15.29	d__Bacteria;p__Firmicutes_A;c__Clostridia;o__Oscillospirales;f__Oscillospiraceae;g__Dysosmobacter;s__Dysosmobacter sp900548505
F80_35.17	d__Bacteria;p__Firmicutes_A;c__Clostridia;o__Oscillospirales;f__Oscillospiraceae;g__Faecousia;s__Faecousia sp900554625
F80_35.40	d__Bacteria;p__Firmicutes_A;c__Clostridia;o__Oscillospirales;f__Ruminococcaceae;g__Ruminococcus;s__Ruminococcus sp016295545
F80_35.45	d__Bacteria;p__Firmicutes_A;c__Clostridia;o__Oscillospirales;f__Oscillospiraceae;g__Faecousia;s__Faecousia faecipullorum
F80_35.46	d__Bacteria;p__Firmicutes_A;c__Clostridia;o__Oscillospirales;f__;g__;s__
F80_35.57	d__Bacteria;p__Firmicutes;c__Bacilli;o__RFN20;f__CAG-449;g__UBA3210;s__
F80_35.6	d__Bacteria;p__Bacteroidota;c__Bacteroidia;o__Bacteroidales;f__Bacteroidaceae;g__Phocaeicola;s__Phocaeicola plebeius_A
F80_35.67	d__Bacteria;p__Firmicutes_A;c__Clostridia;o__Lachnospirales;f__Lachnospiraceae;g__RGIG8767;s__
F80_35.83	d__Bacteria;p__Firmicutes_A;c__Clostridia;o__Oscillospirales;f__Acutalibacteraceae;g__UBA737;s__UBA737 sp905211675
F80_35.86	d__Bacteria;p__Bacteroidota;c__Bacteroidia;o__Bacteroidales;f__Bacteroidaceae;g__Prevotella;s__Prevotella sp000434975
F80_56.102	d__Bacteria;p__Firmicutes_A;c__Clostridia;o__Oscillospirales;f__Ruminococcaceae;g__UMGS1889;s__
F80_56.16	d__Bacteria;p__Firmicutes_A;c__Clostridia;o__Oscillospirales;f__Ruminococcaceae;g__Fournierella;s__Fournierella merdipullorum
F80_56.22	d__Bacteria;p__Bacteroidota;c__Bacteroidia;o__Bacteroidales;f__Muribaculaceae;g__Sodaliphilus;s__Sodaliphilus pleomorphus
F80_56.46	d__Bacteria;p__Firmicutes_A;c__Clostridia;o__TANB77;f__CAG-465;g__RGIG5622;s__
F80_56.69	d__Bacteria;p__Firmicutes_A;c__Clostridia;o__Oscillospirales;f__Acutalibacteraceae;g__RUG14109;s__
F80_56.73	d__Bacteria;p__Firmicutes_A;c__Clostridia;o__Oscillospirales;f__Oscillospiraceae;g__CAG-170;s__CAG-170 sp900553545
F80_56.78	d__Bacteria;p__Firmicutes;c__Bacilli;o__RF39;f__UBA660;g__CAG-1193;s__
F80_56.85	d__Bacteria;p__Firmicutes_A;c__Clostridia;o__Lachnospirales;f__Lachnospiraceae;g__HGM12587;s__HGM12587 sp900766915
F80_56.90	d__Bacteria;p__Firmicutes_A;c__Clostridia;o__Christensenellales;f__CAG-917;g__CAG-475;s__CAG-475 sp000434435
F83_35.23	d__Bacteria;p__Firmicutes_A;c__Clostridia;o__Oscillospirales;f__Acutalibacteraceae;g__Fimenecus;s__
F83_35.25	d__Bacteria;p__Proteobacteria;c__Gammaproteobacteria;o__Burkholderiales;f__Burkholderiaceae;g__Sutterella;s__Sutterella sp905186105
F83_35.26	d__Bacteria;p__Firmicutes_A;c__Clostridia;o__Lachnospirales;f__Lachnospiraceae;g__UBA3402;s__
F83_35.63	d__Bacteria;p__Proteobacteria;c__Alphaproteobacteria;o__RF32;f__CAG-239;g__CAZU01;s__CAZU01 sp000432275
F83_35.74	d__Bacteria;p__Firmicutes_A;c__Clostridia;o__Oscillospirales;f__CAG-272;g__CAG-448;s__
F83_35.80	d__Bacteria;p__Proteobacteria;c__Alphaproteobacteria;o__RF32;f__CAG-239;g__;s__
F83_56.55	d__Bacteria;p__Spirochaetota;c__Spirochaetia;o__Treponematales;f__Treponemataceae;g__Treponema_D;s__Treponema_D berlinense
F84_15.15	d__Bacteria;p__Firmicutes_A;c__Clostridia;o__Lachnospirales;f__Lachnospiraceae;g__Faecalimonas;s__Faecalimonas phoceensis
F84_35.72	d__Bacteria;p__Cyanobacteria;c__Vampirovibrionia;o__Gastranaerophilales;f__Gastranaerophilaceae;g__Stercorousia;s__
F84_56.55	d__Bacteria;p__Firmicutes_A;c__Clostridia;o__Oscillospirales;f__Oscillospiraceae;g__Enterenecus;s__
F86_15.39	d__Bacteria;p__Firmicutes;c__Bacilli;o__Erysipelotrichales;f__Erysipelotrichaceae;g__Holdemanella;s__Holdemanella porci
F86_15.46	d__Bacteria;p__Firmicutes;c__Bacilli;o__Erysipelotrichales;f__Erysipelotrichaceae;g__Bulleidia;s__Bulleidia massiliensis
F86_15.49	d__Bacteria;p__Bacteroidota;c__Bacteroidia;o__Bacteroidales;f__Bacteroidaceae;g__Prevotella;s__Prevotella sp002353825
F86_15.55	d__Bacteria;p__Bacteroidota;c__Bacteroidia;o__Bacteroidales;f__Marinifilaceae;g__Butyricimonas;s__Butyricimonas virosa
F86_15.59	d__Bacteria;p__Firmicutes;c__Bacilli;o__Erysipelotrichales;f__Erysipelotrichaceae;g__Faecalicoccus;s__Faecalicoccus sp900546545
F86_35.25	d__Bacteria;p__Firmicutes_A;c__Clostridia;o__Christensenellales;f__Borkfalkiaceae;g__Scatosoma;s__Scatosoma sp900552625
F86_35.28	d__Bacteria;p__Bacteroidota;c__Bacteroidia;o__Bacteroidales;f__Bacteroidaceae;g__Prevotella;s__Prevotella sp004554665
F86_35.30	d__Bacteria;p__Cyanobacteria;c__Vampirovibrionia;o__Gastranaerophilales;f__Gastranaerophilaceae;g__Stercorousia;s__
F86_35.34	d__Bacteria;p__Firmicutes_A;c__Clostridia;o__Oscillospirales;f__Oscillospiraceae;g__Dysosmobacter;s__Dysosmobacter sp004558115
F86_35.59	d__Bacteria;p__Firmicutes_A;c__Clostridia;o__Oscillospirales;f__Oscillospiraceae;g__Faecousia;s__
F86_56.11	d__Bacteria;p__Firmicutes_A;c__Clostridia;o__Oscillospirales;f__Oscillospiraceae;g__Faecousia;s__
F86_56.13	d__Bacteria;p__Firmicutes_A;c__Clostridia;o__Oscillospirales;f__Ruminococcaceae;g__Anaerofilum;s__
F86_56.5	d__Bacteria;p__Firmicutes_A;c__Clostridia;o__Oscillospirales;f__Acutalibacteraceae;g__UBA737;s__
F86_56.61	d__Bacteria;p__Firmicutes_A;c__Clostridia;o__Oscillospirales;f__Ruminococcaceae;g__Faecalibacterium;s__Faecalibacterium sp900539885
F86_56.69	d__Bacteria;p__Bacteroidota;c__Bacteroidia;o__Bacteroidales;f__Bacteroidaceae;g__Prevotella;s__Prevotella sp002251385
F86_56.7	d__Bacteria;p__Bacteroidota;c__Bacteroidia;o__Flavobacteriales;f__UBA1820;g__Merdimorpha;s__Merdimorpha sp003150615
F86_56.84	d__Bacteria;p__Bacteroidota;c__Bacteroidia;o__Bacteroidales;f__Tannerellaceae;g__Parabacteroides;s__Parabacteroides faecavium
F87_15.21	d__Bacteria;p__Bacteroidota;c__Bacteroidia;o__Bacteroidales;f__Bacteroidaceae;g__Phocaeicola;s__Phocaeicola coprophilus
F87_15.27	d__Bacteria;p__Bacteroidota;c__Bacteroidia;o__Bacteroidales;f__Bacteroidaceae;g__UBA6398;s__UBA6398 sp003150315
F87_15.46	d__Bacteria;p__Bacteroidota;c__Bacteroidia;o__Bacteroidales;f__Bacteroidaceae;g__Prevotella;s__
F87_35.1	d__Bacteria;p__Firmicutes_A;c__Clostridia;o__Oscillospirales;f__CAG-272;g__CAG-448;s__
F87_35.18	d__Bacteria;p__Cyanobacteria;c__Vampirovibrionia;o__Gastranaerophilales;f__Gastranaerophilaceae;g__Zag111;s__Zag111 sp002102825
F87_35.19	d__Bacteria;p__Firmicutes_A;c__Clostridia;o__Lachnospirales;f__Lachnospiraceae;g__Acetatifactor;s__Acetatifactor intestinalis
F87_35.36	d__Bacteria;p__Firmicutes_A;c__Clostridia;o__Oscillospirales;f__Acutalibacteraceae;g__UBA737;s__UBA737 sp900549055
F87_35.40	d__Bacteria;p__Cyanobacteria;c__Vampirovibrionia;o__Gastranaerophilales;f__Gastranaerophilaceae;g__Zag111;s__
F87_35.58	d__Bacteria;p__Proteobacteria;c__Gammaproteobacteria;o__Enterobacterales;f__Succinivibrionaceae;g__Succinivibrio;s__Succinivibrio hippei_A
F87_35.69	d__Bacteria;p__Firmicutes_A;c__Clostridia;o__UMGS1810;f__UMGS1810;g__NSJ-50;s__
F87_35.7	d__Bacteria;p__Firmicutes_A;c__Clostridia;o__Oscillospirales;f__Acutalibacteraceae;g__UBA737;s__
F87_35.71	d__Bacteria;p__Firmicutes;c__Bacilli;o__RF39;f__UBA660;g__UBA5026;s__UBA5026 sp900552335
F87_35.84	d__Bacteria;p__Firmicutes_A;c__Clostridia;o__Lachnospirales;f__Lachnospiraceae;g__14-2;s__
F87_56.100	d__Bacteria;p__Cyanobacteria;c__Vampirovibrionia;o__Gastranaerophilales;f__Gastranaerophilaceae;g__Avigastranaerophilus;s__
F87_56.29	d__Bacteria;p__Cyanobacteria;c__Vampirovibrionia;o__Gastranaerophilales;f__Gastranaerophilaceae;g__Scatenecus;s__Scatenecus sp900554095
F87_56.39	d__Bacteria;p__Firmicutes;c__Bacilli;o__RF39;f__UBA660;g__CAG-877;s__CAG-877 sp017409785
F87_56.58	d__Bacteria;p__Bacteroidota;c__Bacteroidia;o__Bacteroidales;f__Muribaculaceae;g__Paramuribaculum;s__Paramuribaculum sp900551515
F87_56.6	d__Bacteria;p__Firmicutes_A;c__Clostridia;o__Oscillospirales;f__Acutalibacteraceae;g__Fimenecus;s__
F87_56.60	d__Bacteria;p__Firmicutes;c__Bacilli;o__RF39;f__UBA660;g__CAG-533;s__
F87_56.92	d__Bacteria;p__Firmicutes_A;c__Clostridia;o__Lachnospirales;f__Lachnospiraceae;g__;s__
F88_35.10	d__Bacteria;p__Firmicutes_A;c__Clostridia;o__Lachnospirales;f__Lachnospiraceae;g__Acetatifactor;s__
F88_35.11	d__Bacteria;p__Firmicutes_A;c__Clostridia;o__Lachnospirales;f__Lachnospiraceae;g__CAG-303;s__
F88_56.42	d__Bacteria;p__Bacteroidota;c__Bacteroidia;o__Bacteroidales;f__Bacteroidaceae;g__Prevotella;s__Prevotella sp002251295
F88_56.49	d__Bacteria;p__Bacteroidota;c__Bacteroidia;o__Bacteroidales;f__Bacteroidaceae;g__Prevotella;s__Prevotella sp900543975
F88_56.5	d__Bacteria;p__Firmicutes_A;c__Clostridia;o__Oscillospirales;f__Oscillospiraceae;g__Faecousia;s__
F88_56.80	d__Bacteria;p__Firmicutes_A;c__Clostridia;o__UMGS1883;f__HGM11501;g__HGM11501;s__HGM11501 sp900766735
F88_56.89	d__Bacteria;p__Firmicutes_A;c__Clostridia;o__Christensenellales;f__Borkfalkiaceae;g__Scatosoma;s__Scatosoma sp017626135
F88_56.91	d__Bacteria;p__Firmicutes_A;c__Clostridia;o__Oscillospirales;f__CAG-272;g__Avispirillum;s__
F89_15.19	d__Bacteria;p__Firmicutes_A;c__Clostridia;o__Lachnospirales;f__Lachnospiraceae;g__VUNI01;s__VUNI01 sp009695765
F89_15.20	d__Bacteria;p__Bacteroidota;c__Bacteroidia;o__Bacteroidales;f__Bacteroidaceae;g__Prevotella;s__
F89_15.22	d__Bacteria;p__Bacteroidota;c__Bacteroidia;o__Bacteroidales;f__Bacteroidaceae;g__Phocaeicola;s__Phocaeicola vulgatus
F89_15.32	d__Bacteria;p__Firmicutes_A;c__Clostridia;o__Lachnospirales;f__Lachnospiraceae;g__Copromonas;s__Copromonas sp900066785
F89_15.33	d__Bacteria;p__Firmicutes_A;c__Clostridia;o__Lachnospirales;f__Lachnospiraceae;g__Lachnoclostridium_A;s__
F89_56.26	d__Bacteria;p__Firmicutes_A;c__Clostridia;o__TANB77;f__CAG-465;g__RGIG5622;s__
F89_56.51	d__Bacteria;p__Firmicutes_A;c__Clostridia;o__Oscillospirales;f__Acutalibacteraceae;g__Fimenecus;s__
F89_56.87	d__Bacteria;p__Firmicutes_A;c__Clostridia;o__Oscillospirales;f__Ruminococcaceae;g__Ruminococcus_D;s__Ruminococcus_D bicirculans
F89_56.95	d__Bacteria;p__Firmicutes_A;c__Clostridia;o__Lachnospirales;f__Lachnospiraceae;g__Schaedlerella;s__Schaedlerella sp905203555
F90_15.10	d__Bacteria;p__Firmicutes_A;c__Clostridia;o__Lachnospirales;f__Lachnospiraceae;g__Agathobacter;s__Agathobacter faecis
F90_15.16	d__Bacteria;p__Proteobacteria;c__Gammaproteobacteria;o__Enterobacterales;f__Succinivibrionaceae;g__Succinivibrio;s__Succinivibrio sp902776275
F90_15.18	d__Bacteria;p__Firmicutes_C;c__Negativicutes;o__Selenomonadales;f__Selenomonadaceae;g__Megamonas;s__Megamonas funiformis
F90_15.2	d__Bacteria;p__Bacteroidota;c__Bacteroidia;o__Bacteroidales;f__Bacteroidaceae;g__Bacteroides;s__Bacteroides caccae
F90_15.40	d__Bacteria;p__Firmicutes_A;c__Clostridia;o__TANB77;f__CAG-508;g__CAG-269;s__CAG-269 sp014846485
F90_15.8	d__Bacteria;p__Firmicutes_C;c__Negativicutes;o__Acidaminococcales;f__Acidaminococcaceae;g__Acidaminococcus;s__Acidaminococcus fermentans
F90_35.27	d__Bacteria;p__Firmicutes_A;c__Clostridia;o__Christensenellales;f__Borkfalkiaceae;g__;s__
F90_35.47	d__Bacteria;p__Bacteroidota;c__Bacteroidia;o__Bacteroidales;f__Marinifilaceae;g__Odoribacter;s__Odoribacter splanchnicus
F90_35.52	d__Bacteria;p__Firmicutes_A;c__Clostridia;o__Lachnospirales;f__Lachnospiraceae;g__Acetatifactor;s__Acetatifactor sp003447295
F90_35.74	d__Bacteria;p__Firmicutes_A;c__Clostridia;o__Lachnospirales;f__Lachnospiraceae;g__Merdisoma;s__
F90_35.8	d__Bacteria;p__Firmicutes_A;c__Clostridia;o__Christensenellales;f__Borkfalkiaceae;g__UBA10281;s__UBA10281 sp900767495
F90_56.16	d__Bacteria;p__Bacteroidota;c__Bacteroidia;o__Bacteroidales;f__Rikenellaceae;g__Alistipes;s__Alistipes putredinis
F90_56.32	d__Bacteria;p__Bacteroidota;c__Bacteroidia;o__Bacteroidales;f__Bacteroidaceae;g__Prevotella;s__Prevotella hominis
F90_56.43	d__Bacteria;p__Firmicutes_A;c__Clostridia;o__Lachnospirales;f__Lachnospiraceae;g__Roseburia;s__Roseburia sp017937095
F90_56.53	d__Bacteria;p__Firmicutes_A;c__Clostridia;o__Christensenellales;f__CAG-74;g__Limiplasma;s__
F90_56.58	d__Bacteria;p__Firmicutes_C;c__Negativicutes;o__Acidaminococcales;f__Acidaminococcaceae;g__Succiniclasticum;s__Succiniclasticum sp900314855
F90_56.7	d__Bacteria;p__Bacteroidota;c__Bacteroidia;o__Bacteroidales;f__Muribaculaceae;g__CAG-873;s__
F90_56.8	d__Bacteria;p__Firmicutes_A;c__Clostridia;o__Oscillospirales;f__Acutalibacteraceae;g__UBA1417;s__UBA1417 sp004555625
F91_15.37	d__Bacteria;p__Firmicutes;c__Bacilli;o__Erysipelotrichales;f__Coprobacillaceae;g__Faecalibacillus;s__Faecalibacillus intestinalis
F91_15.49	d__Bacteria;p__Bacteroidota;c__Bacteroidia;o__Bacteroidales;f__Paludibacteraceae;g__RF16;s__RF16 sp900542355
F91_35.1	d__Bacteria;p__Firmicutes_A;c__Clostridia;o__Oscillospirales;f__Oscillospiraceae;g__Faecousia;s__
F91_56.11	d__Bacteria;p__Firmicutes_A;c__Clostridia;o__Oscillospirales;f__Ruminococcaceae;g__CAG-115;s__
F91_56.17	d__Bacteria;p__Actinobacteriota;c__Coriobacteriia;o__Coriobacteriales;f__Atopobiaceae;g__Olegusella;s__Olegusella sp900314685
F91_56.21	d__Bacteria;p__Firmicutes;c__Bacilli;o__Erysipelotrichales;f__Erysipelotrichaceae;g__Bulleidia;s__Bulleidia sp900319505
F91_56.27	d__Bacteria;p__Firmicutes_A;c__Clostridia;o__Christensenellales;f__CAG-74;g__UBA11524;s__UBA11524 sp000437595
F91_56.35	d__Bacteria;p__Firmicutes_A;c__Clostridia;o__TANB77;f__CAG-508;g__;s__
F91_56.36	d__Bacteria;p__Bacteroidota;c__Bacteroidia;o__Bacteroidales;f__UBA932;g__Cryptobacteroides;s__Cryptobacteroides sp900760425
F91_56.49	d__Bacteria;p__Cyanobacteria;c__Vampirovibrionia;o__Gastranaerophilales;f__Gastranaerophilaceae;g__UMGS1585;s__UMGS1585 sp900766355
F91_56.5	d__Bacteria;p__Firmicutes_A;c__Clostridia;o__Oscillospirales;f__Acutalibacteraceae;g__RUG420;s__RUG420 sp900315285
F91_56.54	d__Bacteria;p__Firmicutes_A;c__Clostridia;o__Oscillospirales;f__Acutalibacteraceae;g__Eubacterium_R;s__
F91_56.58	d__Bacteria;p__Firmicutes_A;c__Clostridia;o__Oscillospirales;f__CAG-272;g__CAG-448;s__
F91_56.60	d__Bacteria;p__Firmicutes_A;c__Clostridia;o__Oscillospirales;f__Ruminococcaceae;g__Faeciplasma;s__Faeciplasma sp900553675
F91_56.63	d__Bacteria;p__Firmicutes_A;c__Clostridia;o__Oscillospirales;f__Ruminococcaceae;g__CAG-115;s__CAG-115 sp017829075
F91_56.70	d__Bacteria;p__Firmicutes;c__Bacilli;o__RF39;f__UBA660;g__UBA3789;s__
F91_56.72	d__Bacteria;p__Firmicutes_A;c__Clostridia;o__Oscillospirales;f__Ruminococcaceae;g__JAAZZIT01;s__
F91_56.8	d__Bacteria;p__Firmicutes_A;c__Clostridia;o__Peptostreptococcales;f__Anaerovoracaceae;g__Hornefia;s__Hornefia butyriciproducens
F91_56.92	d__Bacteria;p__Firmicutes_A;c__Clostridia;o__Oscillospirales;f__Oscillospiraceae;g__Faecousia;s__
F91_56.94	d__Bacteria;p__Firmicutes;c__Bacilli;o__RF39;f__UBA660;g__UMGS1613;s__
F92_35.103	d__Bacteria;p__Firmicutes_A;c__Clostridia;o__Oscillospirales;f__Acutalibacteraceae;g__RUG420;s__RUG420 sp900317085
F92_35.12	d__Bacteria;p__Firmicutes_A;c__Clostridia;o__Oscillospirales;f__Acutalibacteraceae;g__Fimenecus;s__
F92_35.23	d__Bacteria;p__Bacteroidota;c__Bacteroidia;o__Bacteroidales;f__Bacteroidaceae;g__Alloprevotella;s__Alloprevotella sp004552155
F92_35.32	d__Bacteria;p__Bacteroidota;c__Bacteroidia;o__Bacteroidales;f__Bacteroidaceae;g__Prevotella;s__Prevotella sp900546535
F92_35.54	d__Bacteria;p__Desulfobacterota_I;c__Desulfovibrionia;o__Desulfovibrionales;f__Desulfovibrionaceae;g__Desulfovibrio;s__Desulfovibrio sp900556755
F92_35.57	d__Bacteria;p__Actinobacteriota;c__Coriobacteriia;o__Coriobacteriales;f__Atopobiaceae;g__Parafannyhessea;s__Parafannyhessea umbonata
F92_35.61	d__Bacteria;p__Actinobacteriota;c__Coriobacteriia;o__Coriobacteriales;f__Atopobiaceae;g__;s__
F92_35.85	d__Bacteria;p__Bacteroidota;c__Bacteroidia;o__Bacteroidales;f__Rikenellaceae;g__Alistipes;s__Alistipes senegalensis
F92_35.97	d__Bacteria;p__Actinobacteriota;c__Coriobacteriia;o__Coriobacteriales;f__Eggerthellaceae;g__Slackia_A;s__Slackia_A sp900553655
F92_56.28	d__Bacteria;p__Firmicutes_A;c__Clostridia;o__Lachnospirales;f__Lachnospiraceae;g__RUG115;s__RUG115 sp900066395
F92_56.3	d__Bacteria;p__Firmicutes;c__Bacilli;o__RF39;f__UBA660;g__CAG-533;s__CAG-533 sp900553855
F92_56.56	d__Bacteria;p__Bacteroidota;c__Bacteroidia;o__Bacteroidales;f__Tannerellaceae;g__Parabacteroides;s__
F92_56.66	d__Bacteria;p__Firmicutes;c__Bacilli;o__RF39;f__UBA660;g__Onthousia;s__Onthousia sp000438295

## Sheet: TableS4
function_annotation_by_prokka	cds_count	percentage
hypothetical protein	158460	46.9954
Vitamin B12 import ATP-binding protein BtuD	1010	0.301579
Adaptive-response sensory-kinase SasA	990	0.295607
putative ABC transporter ATP-binding protein	882	0.263359
HTH-type transcriptional activator RhaR	744	0.222153
Multidrug export protein MepA	736	0.219764
Tyrosine recombinase XerC	711	0.2123
Sensor histidine kinase RcsC	649	0.193787
HTH-type transcriptional activator RhaS	494	0.147505
Ion-translocating oxidoreductase complex subunit B	424	0.126603
Cytidylate kinase	409	0.122125
L-arabinose transport system permease protein AraQ	407	0.121527
DegV domain-containing protein	378	0.112868
Phosphoglycolate phosphatase	371	0.110778
GTP 3',8-cyclase	341	0.10182
Glutamine synthetase	334	0.0997301
Undecaprenyl-phosphate 4-deoxy-4-formamido-L-arabinose transferase	327	0.0976399
Chromosome partition protein Smc	319	0.0952512
3-oxoacyl-[acyl-carrier-protein] reductase FabG	313	0.0934596
Chaperone protein DnaJ	310	0.0925638
Transcriptional regulatory protein SrrA	309	0.0922652
DNA gyrase subunit A	307	0.0916681
Cysteine desulfurase IscS	306	0.0913695
Ribosomal large subunit pseudouridine synthase D	305	0.0910709
Amidophosphoribosyltransferase	301	0.0898765
tRNA-specific adenosine deaminase	297	0.0886821
DNA gyrase subunit B	290	0.086592
3',5'-cyclic adenosine monophosphate phosphodiesterase CpdA	290	0.086592
Acyl carrier protein	286	0.0853976
Elongation factor G	285	0.085099
Amino-acid carrier protein AlsT	285	0.085099
Polyisoprenyl-teichoic acid--peptidoglycan teichoic acid transferase TagU	274	0.0818145
GTPase Der	273	0.0815159
Transcriptional regulatory protein WalR	272	0.0812173
2,3-bisphosphoglycerate-independent phosphoglycerate mutase	269	0.0803215
Single-stranded DNA-binding protein	266	0.0794257
Nucleoid occlusion protein	266	0.0794257
Polyribonucleotide nucleotidyltransferase	263	0.07853
Beta-galactosidase	263	0.07853
RNA polymerase sigma factor SigA	263	0.07853
putative FMN/FAD exporter YeeO	262	0.0782314
Sporulation initiation inhibitor protein Soj	261	0.0779328
D-aminoacyl-tRNA deacylase	261	0.0779328
ATP-dependent zinc metalloprotease FtsH	258	0.077037
Holliday junction ATP-dependent DNA helicase RuvB	257	0.0767384
Tyrosine recombinase XerD	254	0.0758426
UDP-glucose 4-epimerase	252	0.0752454
D-inositol-3-phosphate glycosyltransferase	250	0.0746483
Trigger factor	244	0.0728567
ATP-dependent Clp protease proteolytic subunit	243	0.0725581
DNA primase	241	0.0719609
Fe(2+) transporter FeoB	236	0.070468
tRNA N6-adenosine threonylcarbamoyltransferase	233	0.0695722
tRNA pseudouridine synthase A	232	0.0692736
Zinc transporter ZupT	229	0.0683778
putative peptidoglycan glycosyltransferase FtsW	229	0.0683778
DNA mismatch repair protein MutS	229	0.0683778
DNA polymerase IV	229	0.0683778
Peptidoglycan O-acetyltransferase	229	0.0683778
1,4-alpha-glucan branching enzyme GlgB	229	0.0683778
CDP-diacylglycerol--glycerol-3-phosphate 3-phosphatidyltransferase	227	0.0677806
3-dehydro-bile acid delta(4,6)-reductase	227	0.0677806
O-acetyl-L-homoserine sulfhydrylase	226	0.067482
Carbamoyl-phosphate synthase large chain	225	0.0671834
Uridine kinase	224	0.0668848
Stage V sporulation protein D	220	0.0656905
LexA repressor	219	0.0653919
Orotate phosphoribosyltransferase	218	0.0650933
Transcription elongation factor GreA	217	0.0647947
Putative multidrug export ATP-binding/permease protein	217	0.0647947
Chromosomal replication initiator protein DnaA	216	0.0644961
Lactose transport system permease protein LacF	216	0.0644961
Phosphoglucomutase	214	0.0638989
Anaerobic ribonucleoside-triphosphate reductase	213	0.0636003
4-hydroxy-tetrahydrodipicolinate synthase	212	0.0633017
Phosphatidylglycerol--prolipoprotein diacylglyceryl transferase	212	0.0633017
Inositol 2-dehydrogenase/D-chiro-inositol 3-dehydrogenase	210	0.0627045
UDP-N-acetylmuramoyl-L-alanyl-D-glutamate--2,6-diaminopimelate ligase	209	0.0624059
UvrABC system protein A	208	0.0621074
Putative TrmH family tRNA/rRNA methyltransferase	207	0.0618088
Glucokinase	206	0.0615102
Guanylate kinase	206	0.0615102
ATP-dependent Clp protease ATP-binding subunit ClpX	206	0.0615102
Replicative DNA helicase	205	0.0612116
Ribosomal RNA small subunit methyltransferase H	204	0.060913
Energy-coupling factor transporter transmembrane protein EcfT	203	0.0606144
Lipoprotein signal peptidase	200	0.0597186
Methionyl-tRNA formyltransferase	200	0.0597186
D-alanyl-D-alanine carboxypeptidase DacF	199	0.05942
Alanine--tRNA ligase	199	0.05942
23S rRNA (uracil-C(5))-methyltransferase RlmCD	199	0.05942
putative ABC transporter ATP-binding protein YbiT	198	0.0591214
Glycogen synthase	197	0.0588228
Glutamate synthase [NADPH] small chain	197	0.0588228
S-adenosylmethionine synthase	196	0.0585242
Fructose-bisphosphate aldolase	196	0.0585242
Undecaprenyl-diphosphatase	195	0.0582256
Ribonuclease Y	195	0.0582256
Release factor glutamine methyltransferase	195	0.0582256
Ribulose-phosphate 3-epimerase	194	0.057927
UvrABC system protein B	194	0.057927
ATP-dependent RecD-like DNA helicase	194	0.057927
Chaperone protein DnaK	194	0.057927
Phospho-N-acetylmuramoyl-pentapeptide-transferase	192	0.0573299
tRNA-specific 2-thiouridylase MnmA	191	0.0570313
DNA replication and repair protein RecF	191	0.0570313
Peptidoglycan glycosyltransferase MrdB	190	0.0567327
Glucose-1-phosphate adenylyltransferase	190	0.0567327
putative ABC transporter ATP-binding protein YknY	190	0.0567327
Sensory transduction protein regX3	190	0.0567327
Signal recognition particle receptor FtsY	190	0.0567327
tRNA-2-methylthio-N(6)-dimethylallyladenosine synthase	189	0.0564341
Bifunctional oligoribonuclease and PAP phosphatase NrnA	189	0.0564341
Thioredoxin reductase	189	0.0564341
Stage 0 sporulation protein A	188	0.0561355
Pyrophosphate--fructose 6-phosphate 1-phosphotransferase	187	0.0558369
Cell division protein FtsZ	187	0.0558369
Glutamate--tRNA ligase	186	0.0555383
DNA polymerase III PolC-type	186	0.0555383
Endonuclease MutS2	186	0.0555383
Ribonuclease 3	186	0.0555383
dITP/XTP pyrophosphatase	186	0.0555383
Xylulose kinase	186	0.0555383
Protein-glutamate methylesterase/protein-glutamine glutaminase	185	0.0552397
Aldehyde-alcohol dehydrogenase	185	0.0552397
4-alpha-glucanotransferase	185	0.0552397
1-deoxy-D-xylulose-5-phosphate synthase	184	0.0549411
tRNA dimethylallyltransferase	184	0.0549411
GTPase Era	184	0.0549411
HTH-type transcriptional repressor PurR	184	0.0549411
GTP pyrophosphokinase	184	0.0549411
DNA ligase	184	0.0549411
Transcription-repair-coupling factor	184	0.0549411
Bifunctional protein GlmU	183	0.0546425
Protein GrpE	183	0.0546425
Methionine--tRNA ligase	183	0.0546425
tRNA modification GTPase MnmE	183	0.0546425
Small ribosomal subunit biogenesis GTPase RsgA	183	0.0546425
Ribosomal RNA large subunit methyltransferase H	183	0.0546425
UDP-N-acetylglucosamine--N-acetylmuramyl-(pentapeptide) pyrophosphoryl-undecaprenol N-acetylglucosamine transferase	182	0.0543439
Arginine--tRNA ligase	182	0.0543439
ATP-dependent DNA helicase PcrA	182	0.0543439
Acetate kinase	182	0.0543439
Macrolide export ATP-binding/permease protein MacB	182	0.0543439
Ribosomal RNA small subunit methyltransferase A	182	0.0543439
Triosephosphate isomerase	182	0.0543439
UDP-N-acetylmuramoyl-tripeptide--D-alanyl-D-alanine ligase	182	0.0543439
Proline--tRNA ligase	182	0.0543439
Membrane protein insertase YidC	181	0.0540453
Ribosomal RNA small subunit methyltransferase I	181	0.0540453
DNA repair protein RadA	181	0.0540453
Peptidoglycan D,D-transpeptidase MrdA	180	0.0537467
Endoribonuclease YbeY	180	0.0537467
Bifunctional ligase/repressor BirA	180	0.0537467
Phenylalanine--tRNA ligase beta subunit	180	0.0537467
Elongation factor 4	180	0.0537467
Oligosaccharides import ATP-binding protein MsmX	180	0.0537467
Heme chaperone HemW	179	0.0534482
S-adenosylmethionine:tRNA ribosyltransferase-isomerase	179	0.0534482
UvrABC system protein C	179	0.0534482
Ribosome-recycling factor	179	0.0534482
UDP-N-acetylmuramate--L-alanine ligase	178	0.0531496
Peptidyl-tRNA hydrolase	178	0.0531496
Queuine tRNA-ribosyltransferase	178	0.0531496
Threonylcarbamoyladenosine tRNA methylthiotransferase MtaB	178	0.0531496
Histidine--tRNA ligase	178	0.0531496
Phenylalanine--tRNA ligase alpha subunit	178	0.0531496
Leucine--tRNA ligase	178	0.0531496
Recombination protein RecR	177	0.052851
Holliday junction ATP-dependent DNA helicase RuvA	177	0.052851
Signal recognition particle protein	177	0.052851
Ribosome maturation factor RimM	177	0.052851
tRNA(Ile)-lysidine synthase	177	0.052851
Protein RecA	177	0.052851
Translation initiation factor IF-2	176	0.0525524
tRNA (cytidine(34)-2'-O)-methyltransferase	176	0.0525524
Iron-sulfur cluster carrier protein	176	0.0525524
Transcription antitermination protein NusB	176	0.0525524
Bifunctional protein FolD protein	176	0.0525524
50S ribosomal protein L9	175	0.0522538
Pyruvate kinase	175	0.0522538
Glutaconyl-CoA decarboxylase subunit beta	175	0.0522538
Cysteine--tRNA ligase	175	0.0522538
tRNA pseudouridine synthase B	175	0.0522538
Elongation factor P	175	0.0522538
Serine--tRNA ligase	175	0.0522538
Phosphoribosylaminoimidazole-succinocarboxamide synthase	175	0.0522538
Ribonuclease HII	175	0.0522538
3'-5' exonuclease DinG	174	0.0519552
UDP-N-acetylenolpyruvoylglucosamine reductase	174	0.0519552
Deoxyguanosinetriphosphate triphosphohydrolase-like protein	174	0.0519552
DNA polymerase III subunit alpha	174	0.0519552
putative dual-specificity RNA methyltransferase RlmN	173	0.0516566
Transcription termination/antitermination protein NusA	173	0.0516566
Type III pantothenate kinase	173	0.0516566
DNA repair protein RecO	173	0.0516566
tRNA (guanine-N(1)-)-methyltransferase	173	0.0516566
tRNA-cytidine(32) 2-sulfurtransferase	173	0.0516566
DNA mismatch repair protein MutL	173	0.0516566
Formate acetyltransferase	173	0.0516566
Orotidine 5'-phosphate decarboxylase	173	0.0516566
DNA-directed RNA polymerase subunit beta'	173	0.0516566
Transcription termination/antitermination protein NusG	173	0.0516566
Putative pre-16S rRNA nuclease	173	0.0516566
Ribosome maturation factor RimP	172	0.051358
50S ribosomal protein L27	172	0.051358
GTPase Obg	172	0.051358
DNA topoisomerase 1	172	0.051358
Anti-sigma F factor	171	0.0510594
Ribosome-binding ATPase YchF	171	0.0510594
Valine--tRNA ligase	171	0.0510594
DNA-directed RNA polymerase subunit beta	171	0.0510594
ATP-dependent DNA helicase RecG	171	0.0510594
DNA-directed RNA polymerase subunit alpha	170	0.0507608
HTH-type transcriptional repressor YtrA	170	0.0507608
Serine/threonine-protein kinase PknD	170	0.0507608
30S ribosomal protein S15	170	0.0507608
Oligopeptide transport ATP-binding protein OppD	170	0.0507608
Peptide chain release factor 2	170	0.0507608
Cell shape-determining protein MreB	170	0.0507608
Ribosomal RNA large subunit methyltransferase K/L	169	0.0504622
Calcium-transporting ATPase 1	169	0.0504622
dTTP/UTP pyrophosphatase	169	0.0504622
Arginine decarboxylase	169	0.0504622
Thymidylate kinase	169	0.0504622
Uridylate kinase	168	0.0501636
Glycerol-3-phosphate acyltransferase	168	0.0501636
Phosphoglycerate kinase	168	0.0501636
putative multiple-sugar transport system permease YteP	168	0.0501636
tRNA uridine 5-carboxymethylaminomethyl modification enzyme MnmG	168	0.0501636
Tyrosine--tRNA ligase	168	0.0501636
GMP synthase [glutamine-hydrolyzing]	168	0.0501636
DNA polymerase I	168	0.0501636
Peptide chain release factor 1	168	0.0501636
Glutamine--fructose-6-phosphate aminotransferase [isomerizing]	168	0.0501636
Ribosomal RNA small subunit methyltransferase G	167	0.049865
tRNA-dihydrouridine synthase B	167	0.049865
50S ribosomal protein L1	167	0.049865
SsrA-binding protein	167	0.049865
30S ribosomal protein S6	167	0.049865
50S ribosomal protein L13	166	0.0495664
50S ribosomal protein L21	166	0.0495664
Galactokinase	166	0.0495664
Beta sliding clamp	165	0.0492678
LL-diaminopimelate aminotransferase	164	0.0489693
HTH-type transcriptional regulator CymR	164	0.0489693
3-dehydroquinate dehydratase	164	0.0489693
30S ribosomal protein S9	164	0.0489693
Translation initiation factor IF-3	164	0.0489693
Apulose-4-phosphate transketolase subunit A	164	0.0489693
50S ribosomal protein L19	163	0.0486707
50S ribosomal protein L11	163	0.0486707
Glycine--tRNA ligase	162	0.0483721
Ribosomal protein S12 methylthiotransferase RimO	162	0.0483721
Ribosomal silencing factor RsfS	162	0.0483721
Ferredoxin--NADP reductase	162	0.0483721
Glutamine transport ATP-binding protein GlnQ	162	0.0483721
Histidinol-phosphate aminotransferase	162	0.0483721
putative GTP-binding protein EngB	161	0.0480735
DNA-binding protein HU	161	0.0480735
1-deoxy-D-xylulose 5-phosphate reductoisomerase	161	0.0480735
30S ribosomal protein S4	161	0.0480735
23S rRNA (guanosine-2'-O-)-methyltransferase RlmB	161	0.0480735
DNA repair protein RecN	161	0.0480735
Linearmycin resistance ATP-binding protein LnrL	161	0.0480735
Glycogen phosphorylase	161	0.0480735
Exodeoxyribonuclease 7 large subunit	161	0.0480735
putative manganese efflux pump MntP	161	0.0480735
Apulose-4-phosphate transketolase subunit B	161	0.0480735
tRNA1(Val) (adenine(37)-N6)-methyltransferase	160	0.0477749
Cell division protein SepF	160	0.0477749
UDP-N-acetylmuramoylalanine--D-glutamate ligase	160	0.0477749
CCA-adding enzyme	160	0.0477749
Ribosome biogenesis GTPase A	160	0.0477749
Inosine-5'-monophosphate dehydrogenase	160	0.0477749
Competence protein ComM	160	0.0477749
30S ribosomal protein S10	159	0.0474763
Elongation factor Ts	159	0.0474763
Formate--tetrahydrofolate ligase	159	0.0474763
Phosphoglucosamine mutase	159	0.0474763
Adenylate kinase	159	0.0474763
Regulatory protein RecX	159	0.0474763
Ribosomal RNA small subunit methyltransferase D	159	0.0474763
3-dehydroquinate synthase	158	0.0471777
Tryptophan synthase beta chain	158	0.0471777
tRNA threonylcarbamoyladenosine biosynthesis protein TsaE	158	0.0471777
Bifunctional purine biosynthesis protein PurH	158	0.0471777
Aldose 1-epimerase	158	0.0471777
Nucleoid-associated protein	158	0.0471777
Glycerol-3-phosphate dehydrogenase [NAD(P)+]	158	0.0471777
Endolytic murein transglycosylase	158	0.0471777
Phosphoribosylamine--glycine ligase	158	0.0471777
GTP-binding protein TypA/BipA	157	0.0468791
ECF RNA polymerase sigma factor SigW	157	0.0468791
Uracil phosphoribosyltransferase	157	0.0468791
Transposase from transposon Tn916	157	0.0468791
NAD kinase	157	0.0468791
50S ribosomal protein L7/L12	157	0.0468791
Phosphopantetheine adenylyltransferase	157	0.0468791
Galactose/methyl galactoside import ATP-binding protein MglA	156	0.0465805
Dephospho-CoA kinase	156	0.0465805
Bifunctional riboflavin kinase/FMN adenylyltransferase	155	0.0462819
Protein translocase subunit SecY	155	0.0462819
RNA polymerase sigma-H factor	155	0.0462819
Shikimate dehydrogenase (NADP(+))	155	0.0462819
Deoxyuridine 5'-triphosphate nucleotidohydrolase	155	0.0462819
Energy-coupling factor transporter ATP-binding protein EcfA2	155	0.0462819
Dihydroorotate dehydrogenase B (NAD(+)), catalytic subunit	155	0.0462819
Dihydroorotate dehydrogenase B (NAD(+)), electron transfer subunit	155	0.0462819
Epoxyqueuosine reductase QueH	154	0.0459833
50S ribosomal protein L3	154	0.0459833
Diaminopimelate decarboxylase	154	0.0459833
Ribosomal RNA small subunit methyltransferase E	154	0.0459833
Stage V sporulation protein AD	154	0.0459833
Phosphate acyltransferase	154	0.0459833
Ktr system potassium uptake protein A	154	0.0459833
50S ribosomal protein L15	154	0.0459833
Transcriptional regulator MraZ	154	0.0459833
30S ribosomal protein S16	154	0.0459833
tRNA (guanine-N(7)-)-methyltransferase	154	0.0459833
Diaminopimelate epimerase	153	0.0456847
Threonylcarbamoyl-AMP synthase	153	0.0456847
50S ribosomal protein L4	153	0.0456847
Mini-ribonuclease 3	153	0.0456847
Phosphocarrier protein HPr	153	0.0456847
Stage IV sporulation protein A	153	0.0456847
Segregation and condensation protein B	153	0.0456847
4-hydroxy-3-methylbut-2-en-1-yl diphosphate synthase (flavodoxin)	153	0.0456847
Cell division protein FtsL	153	0.0456847
Anaerobic ribonucleoside-triphosphate reductase-activating protein	153	0.0456847
ATP-dependent helicase/deoxyribonuclease subunit B	153	0.0456847
Pyridoxal phosphate homeostasis protein	152	0.0453861
ATP-dependent helicase/nuclease subunit A	152	0.0453861
Bacitracin transport ATP-binding protein BcrA	152	0.0453861
Chorismate synthase	152	0.0453861
Carbamoyl-phosphate synthase small chain	152	0.0453861
Glucose-6-phosphate isomerase	152	0.0453861
30S ribosomal protein S7	152	0.0453861
RNA polymerase sigma-G factor	151	0.0450875
putative tRNA sulfurtransferase	151	0.0450875
30S ribosomal protein S20	151	0.0450875
30S ribosomal protein S13	151	0.0450875
Segregation and condensation protein A	151	0.0450875
Beta-barrel assembly-enhancing protease	150	0.044789
Pyruvate, phosphate dikinase	150	0.044789
50S ribosomal protein L10	150	0.044789
3-isopropylmalate dehydratase large subunit	150	0.044789
50S ribosomal protein L17	150	0.044789
Methionine aminopeptidase 1	150	0.044789
Bifunctional chorismate mutase/prephenate dehydratase	150	0.044789
ATP-dependent Clp protease ATP-binding subunit ClpC	150	0.044789
Stage V sporulation protein B	149	0.0444904
PhoH-like protein	149	0.0444904
50S ribosomal protein L20	149	0.0444904
50S ribosomal protein L2	149	0.0444904
Pyruvate:ferredoxin oxidoreductase	149	0.0444904
Heat-inducible transcription repressor HrcA	149	0.0444904
10 kDa chaperonin	149	0.0444904
60 kDa chaperonin	149	0.0444904
Ribonuclease P protein component	149	0.0444904
30S ribosomal protein S11	148	0.0441918
Aspartate--tRNA ligase	148	0.0441918
CTP synthase	148	0.0441918
4-hydroxy-tetrahydrodipicolinate reductase	148	0.0441918
Adenylosuccinate synthetase	148	0.0441918
Dihydroorotase	147	0.0438932
Ribonuclease J1	147	0.0438932
Phosphoribosylformylglycinamidine cyclo-ligase	147	0.0438932
Chaperone protein HtpG	147	0.0438932
Lipopolysaccharide export system ATP-binding protein LptB	147	0.0438932
Exodeoxyribonuclease 7 small subunit	147	0.0438932
50S ribosomal protein L23	147	0.0438932
50S ribosomal protein L18	147	0.0438932
30S ribosomal protein S12	146	0.0435946
putative cell division protein WhiA	146	0.0435946
50S ribosomal protein L6	146	0.0435946
30S ribosomal protein S8	146	0.0435946
Ferrous-iron efflux pump FieF	146	0.0435946
50S ribosomal protein L16	145	0.043296
30S ribosomal protein S2	145	0.043296
Threonine synthase	145	0.043296
2-methoxy-6-polyprenyl-1,4-benzoquinol methylase, mitochondrial	145	0.043296
Bifunctional NAD(P)H-hydrate repair enzyme Nnr	145	0.043296
tRNA(Met) cytidine acetate ligase	145	0.043296
ATP synthase subunit alpha	144	0.0429974
Membrane-bound lytic murein transglycosylase F	144	0.0429974
Elongation factor Tu	144	0.0429974
Trk system potassium uptake protein TrkA	144	0.0429974
Large-conductance mechanosensitive channel	144	0.0429974
Methylglyoxal synthase	144	0.0429974
ATP-dependent 6-phosphofructokinase	144	0.0429974
Phosphoribosylglycinamide formyltransferase	143	0.0426988
4-diphosphocytidyl-2-C-methyl-D-erythritol kinase	143	0.0426988
50S ribosomal protein L5	143	0.0426988
Glyceraldehyde-3-phosphate dehydrogenase	143	0.0426988
4-hydroxy-3-methylbut-2-enyl diphosphate reductase	143	0.0426988
Cytidine deaminase	143	0.0426988
Oligopeptide transport ATP-binding protein OppF	143	0.0426988
N5-carboxyaminoimidazole ribonucleotide mutase	142	0.0424002
Protein translocase subunit SecA	142	0.0424002
Gamma-glutamyl phosphate reductase	142	0.0424002
Serine hydroxymethyltransferase	142	0.0424002
Pyrroline-5-carboxylate reductase	141	0.0421016
Asparagine--tRNA ligase	141	0.0421016
Adenylosuccinate lyase	141	0.0421016
ATP synthase subunit a	141	0.0421016
Cell division protein FtsX	140	0.041803
30S ribosomal protein S19	140	0.041803
Arginine transport system permease protein ArtQ	140	0.041803
putative M18 family aminopeptidase 1	140	0.041803
Diacylglycerol kinase	140	0.041803
RNA polymerase sigma-F factor	139	0.0415044
Cell division ATP-binding protein FtsE	139	0.0415044
Cadmium, zinc and cobalt-transporting ATPase	139	0.0415044
2-isopropylmalate synthase	139	0.0415044
Lon protease 1	139	0.0415044
lipid II flippase MurJ	139	0.0415044
Ribosome hibernation promotion factor	138	0.0412058
Ribosomal protein L11 methyltransferase	138	0.0412058
Rqc2 RqcH	138	0.0412058
Endonuclease III	138	0.0412058
Hydroxypyruvate reductase	138	0.0412058
30S ribosomal protein S3	138	0.0412058
Rubrerythrin	138	0.0412058
50S ribosomal protein L14	138	0.0412058
Lysine--tRNA ligase	138	0.0412058
putative protein YqeN	138	0.0412058
Ribosomal RNA small subunit methyltransferase B	138	0.0412058
30S ribosomal protein S5	137	0.0409072
UDP-N-acetylglucosamine 1-carboxyvinyltransferase 2	137	0.0409072
Dihydroorotate dehydrogenase B (NAD(+)), electron transfer subunit	137	0.0409072
IMPACT family member YigZ	137	0.0409072
N-acetylglucosamine-6-phosphate deacetylase	137	0.0409072
Dihydroxy-acid dehydratase	137	0.0409072
Imidazole glycerol phosphate synthase subunit HisF	137	0.0409072
tRNA threonylcarbamoyladenosine biosynthesis protein TsaB	136	0.0406087
Farnesyl diphosphate synthase	136	0.0406087
Arginine repressor	136	0.0406087
Transcriptional repressor NrdR	136	0.0406087
putative AAA domain-containing protein	136	0.0406087
30S ribosomal protein S17	136	0.0406087
2-C-methyl-D-erythritol 2,4-cyclodiphosphate synthase	136	0.0406087
Phosphoserine aminotransferase	136	0.0406087
Thiosulfate sulfurtransferase GlpE	135	0.0403101
Ribose-phosphate pyrophosphokinase	135	0.0403101
Ribosomal large subunit pseudouridine synthase C	135	0.0403101
Protein YhgF	135	0.0403101
RNA polymerase sigma-28 factor	135	0.0403101
Folylpolyglutamate synthase	135	0.0403101
Glutamine-dependent NAD(+) synthetase	135	0.0403101
Energy-coupling factor transporter ATP-binding protein EcfA1	135	0.0403101
2-C-methyl-D-erythritol 4-phosphate cytidylyltransferase	134	0.0400115
Na(+)-translocating ferredoxin:NAD(+) oxidoreductase complex subunit A	134	0.0400115
Phosphate import ATP-binding protein PstB 3	134	0.0400115
Ornithine carbamoyltransferase	133	0.0397129
Imidazole glycerol phosphate synthase subunit HisH	133	0.0397129
Putative aminopeptidase YsdC	133	0.0397129
Histidinol-phosphatase	133	0.0397129
50S ribosomal protein L22	132	0.0394143
Putative metallo-hydrolase YycJ	132	0.0394143
Methionine synthase	131	0.0391157
Ribosomal large subunit pseudouridine synthase B	131	0.0391157
ABC transporter ATP-binding protein YtrB	131	0.0391157
Septum site-determining protein MinD	131	0.0391157
33 kDa chaperonin	131	0.0391157
Argininosuccinate lyase	131	0.0391157
Magnesium transporter MgtE	130	0.0388171
Glycerol kinase	130	0.0388171
Small-conductance mechanosensitive channel	130	0.0388171
Na(+)-translocating ferredoxin:NAD(+) oxidoreductase complex subunit D	130	0.0388171
Beta-hexosaminidase	129	0.0385185
Spermidine/putrescine import ATP-binding protein PotA	129	0.0385185
Phosphoribosylformylglycinamidine synthase	129	0.0385185
50S ribosomal protein L24	129	0.0385185
Stage V sporulation protein T	129	0.0385185
HPr kinase/phosphorylase	129	0.0385185
Melibiose/raffinose/stachyose import permease protein MelD	129	0.0385185
Chaperone protein ClpB	129	0.0385185
Phosphoenolpyruvate-protein phosphotransferase	128	0.0382199
Homoserine O-acetyltransferase	128	0.0382199
putative ABC transporter ATP-binding protein YheS	128	0.0382199
Glutamine--tRNA ligase	128	0.0382199
Argininosuccinate synthase	127	0.0379213
GTPase HflX	127	0.0379213
Histidinol dehydrogenase	127	0.0379213
Oxaloacetate decarboxylase alpha chain	126	0.0376227
Monoacylglycerol lipase	126	0.0376227
Thiol-disulfide oxidoreductase ResA	126	0.0376227
High-affinity branched-chain amino acid transport ATP-binding protein LivF	126	0.0376227
Galactose-1-phosphate uridylyltransferase	125	0.0373241
D-alanine--D-alanine ligase	125	0.0373241
Thioredoxin	125	0.0373241
Phosphorylated carbohydrates phosphatase	124	0.0370255
ATP synthase epsilon chain	124	0.0370255
Iron-sulfur cluster assembly scaffold protein IscU	124	0.0370255
Spore maturation protein B	124	0.0370255
Phosphate-specific transport system accessory protein PhoU	124	0.0370255
NADP-specific glutamate dehydrogenase	123	0.0367269
Putative septation protein SpoVG	122	0.0364283
SpoIVB peptidase	122	0.0364283
putative N-acetyl-LL-diaminopimelate aminotransferase	122	0.0364283
Tryptophan--tRNA ligase	121	0.0361298
Endoribonuclease EndoA	121	0.0361298
3-phosphoshikimate 1-carboxyvinyltransferase	121	0.0361298
Ribonuclease R	121	0.0361298
N-acetyl-gamma-glutamyl-phosphate reductase	121	0.0361298
High-affinity branched-chain amino acid transport system permease protein LivH	120	0.0358312
DNA topoisomerase 3	120	0.0358312
ATP synthase subunit beta	120	0.0358312
HPr-like protein Crh	120	0.0358312
Ribosomal small subunit pseudouridine synthase A	120	0.0358312
Ribosome-binding factor A	120	0.0358312
Methylenetetrahydrofolate--tRNA-(uracil-5-)-methyltransferase TrmFO	120	0.0358312
Acetylglutamate kinase	120	0.0358312
Crossover junction endodeoxyribonuclease RuvC	119	0.0355326
2,3-dimethylmalate dehydratase small subunit	119	0.0355326
Cys-tRNA(Pro)/Cys-tRNA(Cys) deacylase YbaK	119	0.0355326
Alanine racemase 1	119	0.0355326
Acetylornithine aminotransferase	119	0.0355326
Phosphate acetyltransferase	119	0.0355326
Spore maturation protein A	119	0.0355326
Cyclic di-AMP synthase CdaA	118	0.035234
Spore protein YabP	118	0.035234
Ribosomal RNA small subunit methyltransferase F	118	0.035234
Germination protease	118	0.035234
putative transcriptional regulatory protein	118	0.035234
Deoxyribose-phosphate aldolase	117	0.0349354
Serine acetyltransferase	117	0.0349354
Enolase	117	0.0349354
Cysteine synthase	117	0.0349354
Uracil-DNA glycosylase	117	0.0349354
2-iminobutanoate/2-iminopropanoate deaminase	117	0.0349354
Translation initiation factor IF-1	117	0.0349354
DNA-directed RNA polymerase subunit omega	116	0.0346368
Isocitrate dehydrogenase [NADP]	116	0.0346368
Long-chain-fatty-acid--CoA ligase	116	0.0346368
Arginine biosynthesis bifunctional protein ArgJ	116	0.0346368
Nicotinate phosphoribosyltransferase pncB2	116	0.0346368
Diacetylchitobiose uptake system permease protein NgcG	116	0.0346368
Isoleucine--tRNA ligase	115	0.0343382
NADP-reducing hydrogenase subunit HndD	115	0.0343382
Protein translocase subunit SecDF	114	0.0340396
Arabinose operon regulatory protein	114	0.0340396
ATP phosphoribosyltransferase	114	0.0340396
Na(+)-translocating ferredoxin:NAD(+) oxidoreductase complex subunit B	114	0.0340396
HTH-type transcriptional regulator HdfR	114	0.0340396
3-isopropylmalate dehydrogenase	113	0.033741
Purine nucleoside phosphorylase DeoD-type	113	0.033741
putative symporter YjmB	113	0.033741
Aspartate aminotransferase	113	0.033741
Acetolactate synthase large subunit	113	0.033741
Phosphopentomutase	113	0.033741
Peptide deformylase	113	0.033741
Isopentenyl-diphosphate Delta-isomerase	113	0.033741
Anti-sigma F factor antagonist	113	0.033741
Sodium-lithium/proton antiporter	112	0.0334424
Xanthine phosphoribosyltransferase	111	0.0331438
Phosphate propanoyltransferase	111	0.0331438
Protein LacX, plasmid	111	0.0331438
Primosomal protein N'	111	0.0331438
Glycogen biosynthesis protein GlgD	111	0.0331438
HTH-type transcriptional regulatory protein GabR	110	0.0328452
Serine/threonine-protein kinase PrkC	110	0.0328452
Shikimate kinase	109	0.0325466
Aspartate-semialdehyde dehydrogenase	109	0.0325466
L-threonine ammonia-lyase	109	0.0325466
N-acetylhexosamine 1-kinase	109	0.0325466
Catabolite control protein A	109	0.0325466
Protein/nucleic acid deglycase 3	108	0.032248
ATP phosphoribosyltransferase regulatory subunit	108	0.032248
NAD-dependent protein deacetylase	107	0.0319495
Thiamine-phosphate synthase	107	0.0319495
Ditrans,polycis-undecaprenyl-diphosphate synthase ((2E,6E)-farnesyl-diphosphate specific)	107	0.0319495
putative manganese catalase	107	0.0319495
2,3-dimethylmalate dehydratase large subunit	106	0.0316509
ComE operon protein 3	106	0.0316509
Aspartate--ammonia ligase	106	0.0316509
Cyclic-di-AMP phosphodiesterase GdpP	106	0.0316509
5'-methylthioadenosine/S-adenosylhomocysteine nucleosidase	106	0.0316509
Phospho-2-dehydro-3-deoxyheptonate aldolase	105	0.0313523
Arginine transport ATP-binding protein ArtM	105	0.0313523
ATP synthase subunit b, sodium ion specific	105	0.0313523
3-oxoacyl-[acyl-carrier-protein] synthase 2	105	0.0313523
5,10-methylenetetrahydrofolate reductase	105	0.0313523
Transcriptional regulator MntR	105	0.0313523
Low molecular weight protein-tyrosine-phosphatase YfkJ	104	0.0310537
[Ribosomal protein S18]-alanine N-acetyltransferase	104	0.0310537
NAD-dependent malic enzyme	104	0.0310537
2',3'-cyclic-nucleotide 2'-phosphodiesterase	104	0.0310537
Peptide deformylase 1	104	0.0310537
50S ribosomal protein L29	104	0.0310537
O-acetylserine sulfhydrylase	103	0.0307551
GTP cyclohydrolase 1 type 2	103	0.0307551
Putative aminotransferase/MSMEI_6121	103	0.0307551
Glutamyl-tRNA(Gln) amidotransferase subunit A	102	0.0304565
Hypoxanthine-guanine phosphoribosyltransferase	102	0.0304565
Cyclohexadienyl dehydrogenase	102	0.0304565
Lipoprotein-releasing system ATP-binding protein LolD	102	0.0304565
Stage 0 sporulation protein J	101	0.0301579
D-alanyl-D-alanine carboxypeptidase DacB	101	0.0301579
ABC transporter ATP-binding protein YxdL	101	0.0301579
FAD:protein FMN transferase	101	0.0301579
Redox-sensing transcriptional repressor Rex 1	101	0.0301579
Protein translocase subunit SecE	101	0.0301579
NADP-reducing hydrogenase subunit HndA	100	0.0298593
5'-nucleotidase	100	0.0298593
Pyridoxine/pyridoxal/pyridoxamine kinase	100	0.0298593
Alkaline phosphatase synthesis transcriptional regulatory protein PhoP	100	0.0298593
Aspartyl/glutamyl-tRNA(Asn/Gln) amidotransferase subunit B	100	0.0298593
1-(5-phosphoribosyl)-5-[(5-phosphoribosylamino)methylideneamino] imidazole-4-carboxamide isomerase	100	0.0298593
S-ribosylhomocysteine lyase	100	0.0298593
Biosynthetic peptidoglycan transglycosylase	99	0.0295607
Cell division protein DivIB	99	0.0295607
Oligoendopeptidase F, plasmid	99	0.0295607
Reverse rubrerythrin-1	99	0.0295607
Phosphodiesterase YfcE	98	0.0292621
Inner membrane protein YrbG	98	0.0292621
Desulfoferrodoxin	98	0.0292621
Transcriptional repressor SmtB	98	0.0292621
Oxygen-independent coproporphyrinogen-III oxidase-like protein HemZ	98	0.0292621
Histidine biosynthesis bifunctional protein HisIE	97	0.0289635
Ion-translocating oxidoreductase complex subunit E	97	0.0289635
ATP-dependent DNA helicase Rep	97	0.0289635
Hydroxyacylglutathione hydrolase GloC	96	0.0286649
3-hydroxyacyl-[acyl-carrier-protein] dehydratase FabZ	96	0.0286649
Acetylxylan esterase	96	0.0286649
Peptide chain release factor 3	96	0.0286649
Phosphate transport system permease protein PstC	96	0.0286649
ATP synthase subunit c	96	0.0286649
Ribosomal RNA large subunit methyltransferase L	96	0.0286649
Phosphate regulon transcriptional regulatory protein PhoB	96	0.0286649
Exodeoxyribonuclease	95	0.0283663
30S ribosomal protein S1	95	0.0283663
Dipicolinate synthase subunit B	95	0.0283663
Rubrerythrin-1	95	0.0283663
UDP-N-acetylglucosamine 1-carboxyvinyltransferase 1	95	0.0283663
tRNA threonylcarbamoyladenosine dehydratase	95	0.0283663
Aminopeptidase YpdF	95	0.0283663
GTP pyrophosphokinase YwaC	95	0.0283663
Ribokinase	95	0.0283663
Regulator of RpoS	95	0.0283663
Translocation-enhancing protein TepA	95	0.0283663
2,3,4,5-tetrahydropyridine-2,6-dicarboxylate N-acetyltransferase	94	0.0280677
Biotin transporter BioY	94	0.0280677
Uracil permease	94	0.0280677
Serine/threonine phosphatase stp	94	0.0280677
putative endonuclease 4	94	0.0280677
UTP--glucose-1-phosphate uridylyltransferase	94	0.0280677
3-oxoacyl-[acyl-carrier-protein] synthase 3	93	0.0277692
Hemin transport system permease protein HmuU	93	0.0277692
Multidrug efflux system ATP-binding protein	93	0.0277692
Coenzyme A disulfide reductase	93	0.0277692
tRNA 5-hydroxyuridine methyltransferase	93	0.0277692
Tagatose-6-phosphate kinase	93	0.0277692
Isoprimeverose transporter	92	0.0274706
dTDP-4-dehydrorhamnose reductase	92	0.0274706
Peptidase T	92	0.0274706
2-dehydro-3-deoxygluconokinase	92	0.0274706
Ion-translocating oxidoreductase complex subunit C	92	0.0274706
Putative HAD-hydrolase YfnB	92	0.0274706
Cytosol non-specific dipeptidase	91	0.027172
Aspartate carbamoyltransferase regulatory chain	91	0.027172
Spore germination protein B1	91	0.027172
RNA polymerase sigma factor SigV	91	0.027172
Dihydrofolate reductase	91	0.027172
Malonyl CoA-acyl carrier protein transacylase	91	0.027172
Signal peptidase I T	91	0.027172
Protein phosphatase PrpC	91	0.027172
Pyrimidine-nucleoside phosphorylase	91	0.027172
L-cystine transport system permease protein TcyB	91	0.027172
Flavoredoxin	91	0.027172
Choline trimethylamine-lyase activating enzyme	91	0.027172
Putative competence-damage inducible protein	91	0.027172
putative oxidoreductase	90	0.0268734
putative spore protein YtfJ	90	0.0268734
Riboflavin transporter RibU	90	0.0268734
Copper-sensing transcriptional repressor CsoR	89	0.0265748
L-lactate dehydrogenase	89	0.0265748
Flagellar basal-body rod protein FlgG	89	0.0265748
HTH-type transcriptional repressor RspR	89	0.0265748
Ktr system potassium uptake protein B	89	0.0265748
Evolved beta-galactosidase subunit alpha	89	0.0265748
Sporulation integral membrane protein YlbJ	89	0.0265748
Putative sugar phosphate isomerase YwlF	89	0.0265748
dTDP-4-dehydrorhamnose 3,5-epimerase	88	0.0262762
Phosphoenolpyruvate carboxykinase (ATP)	88	0.0262762
Phenylacetate-coenzyme A ligase	88	0.0262762
Fatty acid-binding protein	88	0.0262762
Homoserine dehydrogenase	88	0.0262762
Twitching mobility protein	88	0.0262762
Osmoregulated proline transporter OpuE	87	0.0259776
Aspartate carbamoyltransferase catalytic subunit	87	0.0259776
Polyphosphate kinase	87	0.0259776
Purine nucleoside phosphorylase 1	87	0.0259776
Extracellular matrix regulatory protein A	87	0.0259776
Alpha-L-rhamnosidase	87	0.0259776
Purine nucleoside phosphoramidase	86	0.025679
ATP synthase gamma chain, sodium ion specific	86	0.025679
Ubiquinone biosynthesis O-methyltransferase, mitochondrial	86	0.025679
Polyphenol oxidase	86	0.025679
putative metal-dependent hydrolase YcfH	86	0.025679
30S ribosomal protein S18	86	0.025679
Ribose-5-phosphate isomerase B	86	0.025679
putative M18 family aminopeptidase 2	86	0.025679
Uronate isomerase	86	0.025679
L-aspartate oxidase	85	0.0253804
Putative lipoprotein YerB	85	0.0253804
Sugar fermentation stimulation protein A	85	0.0253804
RNA polymerase sigma-E factor	85	0.0253804
50S ribosomal protein L31	85	0.0253804
Ribonuclease M5	84	0.0250818
L(+)-tartrate dehydratase subunit alpha	84	0.0250818
Mannonate dehydratase	84	0.0250818
Thioredoxin 1	84	0.0250818
Penicillinase repressor	84	0.0250818
Energy-dependent translational throttle protein EttA	84	0.0250818
Putative ribose-phosphate pyrophosphokinase	84	0.0250818
7-carboxy-7-deazaguanine synthase	84	0.0250818
L-asparaginase 1	83	0.0247832
Nicotinate-nucleotide adenylyltransferase	83	0.0247832
Transcriptional regulator SlyA	83	0.0247832
Quinolinate synthase A	83	0.0247832
Cystathionine beta-lyase PatB	83	0.0247832
Pyruvate formate-lyase 1-activating enzyme	83	0.0247832
Aspartokinase 3	83	0.0247832
Alpha-galactosidase AgaA	83	0.0247832
V-type proton ATPase subunit E	82	0.0244846
Cysteine desulfurase SufS	82	0.0244846
Fructokinase	82	0.0244846
V-type sodium ATPase subunit B	82	0.0244846
Foldase protein PrsA	82	0.0244846
UDP-galactopyranose mutase	81	0.024186
Multidrug resistance protein MdtK	81	0.024186
Glutamate 5-kinase	81	0.024186
Amylopullulanase	81	0.024186
putative HTH-type transcriptional regulator	81	0.024186
putative protein YqgN	81	0.024186
Choloylglycine hydrolase	81	0.024186
Response regulator ArlR	81	0.024186
ECF RNA polymerase sigma factor SigE	81	0.024186
ADP-ribose pyrophosphatase	80	0.0238874
Spermidine/putrescine transport system permease protein PotB	80	0.0238874
KDP operon transcriptional regulatory protein KdpE	80	0.0238874
RNA-binding protein YhbY	80	0.0238874
3'-5' exoribonuclease YhaM	80	0.0238874
Thymidylate synthase 1	80	0.0238874
Lactaldehyde reductase	79	0.0235888
putative glycosyltransferase	79	0.0235888
Histidine biosynthesis bifunctional protein HisB	79	0.0235888
endonuclease 4	78	0.0232903
Cell division protein FtsA	78	0.0232903
Putative prophage phiRv2 integrase	78	0.0232903
Inorganic pyrophosphatase	78	0.0232903
putative glycosyltransferase YkoT	78	0.0232903
Regulatory protein MgsR	78	0.0232903
Ribonuclease	77	0.0229917
Melibiose/raffinose/stachyose import permease protein MelC	77	0.0229917
putative membrane protein YdfK	77	0.0229917
Dipeptide transport system permease protein DppB	77	0.0229917
Threonine--tRNA ligase 1	77	0.0229917
Chromate transport protein	77	0.0229917
Na(+)-translocating ferredoxin:NAD(+) oxidoreductase complex subunit C	77	0.0229917
Meso-diaminopimelate D-dehydrogenase	76	0.0226931
PqqA peptide cyclase	76	0.0226931
Thiamine pyrophosphokinase	76	0.0226931
Adenine DNA glycosylase	76	0.0226931
High molecular weight rubredoxin	76	0.0226931
L-arabinose transport system permease protein AraP	76	0.0226931
Elongation factor G, mitochondrial	76	0.0226931
Thymidine kinase	76	0.0226931
HTH-type transcriptional regulator GltC	75	0.0223945
Oligo-1,6-glucosidase	75	0.0223945
Response regulator MprA	75	0.0223945
Copper-exporting P-type ATPase	75	0.0223945
scyllo-inositol 2-dehydrogenase (NADP(+)) IolU	75	0.0223945
L-cystine-binding protein FliY	75	0.0223945
putative ABC transporter ATP-binding protein YxlF	75	0.0223945
16S/23S rRNA (cytidine-2'-O)-methyltransferase TlyA	74	0.0220959
Cell shape-determining protein Mbl	74	0.0220959
Propionyl-CoA carboxylase beta chain	74	0.0220959
Acetyl esterase	74	0.0220959
Sugar phosphatase YidA	74	0.0220959
putative zinc protease	74	0.0220959
Inosose dehydratase	74	0.0220959
tRNA (adenine(37)-N6)-methyltransferase	74	0.0220959
Branched-chain-amino-acid aminotransferase	73	0.0217973
1-acyl-sn-glycerol-3-phosphate acyltransferase	73	0.0217973
Polyamine aminopropyltransferase	73	0.0217973
Adenine phosphoribosyltransferase	73	0.0217973
RNA polymerase sigma-35 factor	73	0.0217973
Cardiolipin synthase	73	0.0217973
Putative aliphatic sulfonates transport permease protein SsuC	73	0.0217973
2-succinyl-6-hydroxy-2,4-cyclohexadiene-1-carboxylate synthase	73	0.0217973
Proton-translocating ferredoxin:NAD(+) oxidoreductase complex subunit C	73	0.0217973
Multidrug resistance protein MdtA	73	0.0217973
NADH pyrophosphatase	73	0.0217973
HTH-type transcriptional activator CmpR	73	0.0217973
5'-deoxynucleotidase YfbR	73	0.0217973
Galactoside O-acetyltransferase	73	0.0217973
Aspartokinase	73	0.0217973
Glutamate racemase	73	0.0217973
2-succinylbenzoate--CoA ligase	72	0.0214987
Heme response regulator HssR	72	0.0214987
Ribose import ATP-binding protein RbsA	72	0.0214987
tRNA (adenine(22)-N(1))-methyltransferase	72	0.0214987
Putative nuclease YhcG	72	0.0214987
Type-4 uracil-DNA glycosylase	72	0.0214987
Imidazolonepropionase	72	0.0214987
Trk system potassium uptake protein TrkH	72	0.0214987
Sortase B	72	0.0214987
Corrinoid adenosyltransferase	72	0.0214987
Peroxide-responsive repressor PerR	72	0.0214987
Type II secretion system protein F	72	0.0214987
High-affinity zinc uptake system membrane protein ZnuB	71	0.0212001
Protein LemA	71	0.0212001
Single-stranded-DNA-specific exonuclease RecJ	71	0.0212001
N-acetylcysteine deacetylase	71	0.0212001
Glucosamine-6-phosphate deaminase 1	71	0.0212001
Transcription termination factor Rho	71	0.0212001
L-2-hydroxyglutarate dehydrogenase	70	0.0209015
Ribonuclease BN	70	0.0209015
L-Rhamnulokinase	70	0.0209015
Stage III sporulation protein D	70	0.0209015
Chemotaxis protein CheY	70	0.0209015
Potassium/sodium uptake protein NtpJ	70	0.0209015
Fructose-1,6-bisphosphatase class 3	70	0.0209015
Branched-chain-amino-acid aminotransferase 2	70	0.0209015
Lipid A export ATP-binding/permease protein MsbA	70	0.0209015
Ribonuclease H	70	0.0209015
Undecaprenyl phosphate N,N'-diacetylbacillosamine 1-phosphate transferase	70	0.0209015
UDP-N-acetyl-alpha-D-glucosamine C6 dehydratase	69	0.0206029
Biotin synthase	69	0.0206029
Anaerobic nitric oxide reductase flavorubredoxin	69	0.0206029
[FeFe] hydrogenase maturase subunit HydE	69	0.0206029
Coenzyme A biosynthesis bifunctional protein CoaBC	68	0.0203043
Inner membrane ABC transporter permease protein YdcV	68	0.0203043
Nicotinamide-nucleotide amidohydrolase PncC	68	0.0203043
Succinyl-diaminopimelate desuccinylase	68	0.0203043
Putative HMP/thiamine import ATP-binding protein YkoD	68	0.0203043
50S ribosomal protein L30	68	0.0203043
HTH-type transcriptional repressor CytR	68	0.0203043
Pullulanase	68	0.0203043
Low specificity L-threonine aldolase	68	0.0203043
Hydroxymethylpyrimidine/phosphomethylpyrimidine kinase	68	0.0203043
Isoprenyl transferase	68	0.0203043
NH(3)-dependent NAD(+) synthetase	68	0.0203043
Ribose import permease protein RbsC	68	0.0203043
HTH-type transcriptional regulator CynR	68	0.0203043
ATP synthase subunit delta	68	0.0203043
5-methylthioadenosine/S-adenosylhomocysteine deaminase	68	0.0203043
Small, acid-soluble spore protein C2	68	0.0203043
Ketol-acid reductoisomerase (NADP(+))	67	0.0200057
Lipid II flippase MurJ	67	0.0200057
dTDP-glucose 4,6-dehydratase 2	67	0.0200057
ATP synthase subunit c, sodium ion specific	67	0.0200057
Putative beta-glucuronidase	67	0.0200057
putative transporter	67	0.0200057
Na(+)-translocating ferredoxin:NAD(+) oxidoreductase complex subunit G	67	0.0200057
5-dehydro-2-deoxygluconokinase	66	0.0197071
NADH:quinone reductase	66	0.0197071
O-acetyl-ADP-ribose deacetylase	66	0.0197071
Ion-translocating oxidoreductase complex subunit G	66	0.0197071
8-oxo-dGTP diphosphatase	66	0.0197071
Hemolysin A	66	0.0197071
ATP-dependent zinc metalloprotease FtsH 4	66	0.0197071
Major cardiolipin synthase ClsA	66	0.0197071
23S rRNA (guanine(745)-N(1))-methyltransferase	66	0.0197071
Nuclease SbcCD subunit D	66	0.0197071
Beta-xylosidase	66	0.0197071
Arginine-binding extracellular protein ArtP	65	0.0194085
NAD(P)H-quinone oxidoreductase subunit I, chloroplastic	65	0.0194085
Uridine phosphorylase	65	0.0194085
Cobalt-dependent inorganic pyrophosphatase	65	0.0194085
Cell division coordinator CpoB	65	0.0194085
Maltodextrin phosphorylase	65	0.0194085
Acetyl-coenzyme A synthetase	65	0.0194085
Stage II sporulation protein E	65	0.0194085
dTDP-glucose 4,6-dehydratase	65	0.0194085
DNA translocase SpoIIIE	65	0.0194085
Propanediol utilization protein PduA	65	0.0194085
primosomal protein N'	65	0.0194085
Protein	64	0.01911
Flavo-diiron protein FprA1	64	0.01911
Putative metallophosphoesterase MG207	64	0.01911
Response regulator protein GraR	64	0.01911
putative protein-export membrane protein SecG	64	0.01911
Thiol:disulfide interchange protein DsbD	63	0.0188114
Phosphoserine phosphatase 1	63	0.0188114
HTH-type transcriptional activator mta	63	0.0188114
Inorganic triphosphatase	63	0.0188114
Ribonuclease HI	63	0.0188114
Thioredoxin C-1	63	0.0188114
RNA polymerase-associated protein RapA	63	0.0188114
putative sporulation protein YlmC	63	0.0188114
Transcriptional regulatory protein DegU	63	0.0188114
Flavin-dependent thymidylate synthase	63	0.0188114
D-galactose-binding periplasmic protein	63	0.0188114
Aspartate--tRNA(Asp/Asn) ligase	63	0.0188114
L-glyceraldehyde 3-phosphate reductase	63	0.0188114
putative protein YqeY	63	0.0188114
Acetolactate synthase small subunit	63	0.0188114
TonB-dependent receptor P3	62	0.0185128
Cytochrome b6-f complex iron-sulfur subunit	62	0.0185128
Glutaconyl-CoA decarboxylase subunit gamma	62	0.0185128
2-oxoglutarate oxidoreductase subunit KorB	62	0.0185128
Prolyl-tRNA editing protein ProX	62	0.0185128
Aminopeptidase 2	62	0.0185128
Aliphatic sulfonates import ATP-binding protein SsuB	62	0.0185128
Siroheme synthase	62	0.0185128
UDP-N-acetylglucosamine 2-epimerase	62	0.0185128
Gamma-D-glutamyl-L-diamino acid endopeptidase 1	62	0.0185128
Carbohydrate diacid regulator	61	0.0182142
Sporulation protein YunB	61	0.0182142
D-alanine--D-alanine ligase A	61	0.0182142
High-affinity zinc uptake system binding-protein ZnuA	61	0.0182142
Methionine import ATP-binding protein MetN	61	0.0182142
Chloride/fluoride channel protein	61	0.0182142
Bacitracin export ATP-binding protein BceA	61	0.0182142
Aspartate carbamoyltransferase	61	0.0182142
Ribosomal RNA large subunit methyltransferase I	61	0.0182142
Homoserine kinase	60	0.0179156
Phosphate-binding protein PstS 2	60	0.0179156
2-amino-4-deoxychorismate dehydrogenase	60	0.0179156
5'-3' exoribonuclease	60	0.0179156
Negative regulator of genetic competence ClpC/MecB	60	0.0179156
Tryptophan synthase alpha chain	60	0.0179156
Tryptophan--tRNA ligase 2	60	0.0179156
GDP-L-fucose synthase	60	0.0179156
Asparagine synthetase [glutamine-hydrolyzing] 3	60	0.0179156
Inner membrane protein YbiR	60	0.0179156
Anti-sigma-V factor RsiV	60	0.0179156
Oligopeptide transport system permease protein OppC	59	0.017617
Fumarate hydratase class I, anaerobic	59	0.017617
Purine-binding protein	59	0.017617
Methylated-DNA--protein-cysteine methyltransferase	59	0.017617
Asparagine synthetase B [glutamine-hydrolyzing]	59	0.017617
Hypoxanthine phosphoribosyltransferase	59	0.017617
Dipicolinate synthase subunit A	59	0.017617
Protein hit	58	0.0173184
ATP synthase gamma chain	58	0.0173184
putative copper-importing P-type ATPase A	58	0.0173184
putative CtpA-like serine protease	58	0.0173184
Nucleoside triphosphate pyrophosphohydrolase	58	0.0173184
Phosphomannomutase/phosphoglucomutase	58	0.0173184
Putative phosphatase	58	0.0173184
Chemotaxis protein CheW	58	0.0173184
Putative peroxiredoxin bcp	58	0.0173184
Glycerophosphodiester phosphodiesterase	58	0.0173184
50S ribosomal protein L35	58	0.0173184
Hydroxyacylglutathione hydrolase	58	0.0173184
Peroxide operon regulator	58	0.0173184
Glutamate 5-kinase 1	58	0.0173184
Holliday junction resolvase RecU	58	0.0173184
Alkaline phosphatase synthesis sensor protein PhoR	58	0.0173184
Transcriptional regulatory protein NatR	57	0.0170198
Diacetylchitobiose uptake system permease protein NgcF	57	0.0170198
Diadenylate cyclase	57	0.0170198
putative response regulatory protein	57	0.0170198
Threonine--tRNA ligase 2	57	0.0170198
Flagellar biosynthetic protein FlhB	56	0.0167212
Phosphatidate cytidylyltransferase	56	0.0167212
Cellobiose phosphorylase	56	0.0167212
Regulator of sigma-W protease RasP	56	0.0167212
UDP-glucose 6-dehydrogenase	56	0.0167212
Asparagine synthetase [glutamine-hydrolyzing] 1	56	0.0167212
Citrate (Re)-synthase	56	0.0167212
30S ribosome-binding factor	56	0.0167212
Thermostable beta-glucosidase B	56	0.0167212
Thiamine transporter ThiT	56	0.0167212
Trk system potassium uptake protein TrkG	56	0.0167212
putative undecaprenyl-phosphate N-acetylglucosaminyl 1-phosphate transferase	55	0.0164226
Photosystem I assembly protein Ycf3	55	0.0164226
GTP cyclohydrolase 1	55	0.0164226
Cell shape-determining protein MreC	55	0.0164226
C4-dicarboxylic acid transporter DauA	55	0.0164226
Peptidoglycan-N-acetylmuramic acid deacetylase PdaA	55	0.0164226
Glutathione transport system permease protein GsiC	55	0.0164226
N-acetylglucosaminyldiphosphoundecaprenol N-acetyl-beta-D-mannosaminyltransferase	55	0.0164226
2,3-bisphosphoglycerate-dependent phosphoglycerate mutase	55	0.0164226
3-alpha-hydroxycholanate dehydrogenase (NADP(+))	54	0.016124
Inner membrane ABC transporter permease protein YcjP	54	0.016124
Oligopeptide transport system permease protein OppB	54	0.016124
Putative glycosyltransferase EpsF	54	0.016124
Phosphoenolpyruvate carboxykinase [GTP]	54	0.016124
Dihydropteroate synthase	54	0.016124
Erythronate-4-phosphate dehydrogenase	54	0.016124
Adapter protein MecA	54	0.016124
L-rhamnose isomerase	54	0.016124
Imidazoleglycerol-phosphate dehydratase	54	0.016124
Bifunctional homocysteine S-methyltransferase/5,10-methylenetetrahydrofolate reductase	54	0.016124
Acetyl-coenzyme A carboxylase carboxyl transferase subunit alpha	54	0.016124
Teichoic acids export ATP-binding protein TagH	54	0.016124
Redox-sensing transcriptional repressor Rex	54	0.016124
L-fucose isomerase	53	0.0158254
Ferredoxin-type protein NapF	53	0.0158254
Nucleotide-binding protein	53	0.0158254
Biotin carboxylase	53	0.0158254
putative chromate transport protein	53	0.0158254
Protein-arginine kinase	53	0.0158254
Long-chain-fatty-acid--CoA ligase FadD15	53	0.0158254
putative cysteine desulfurase	53	0.0158254
putative ribosomal protein YlxQ	53	0.0158254
D-lactate dehydrogenase	53	0.0158254
Na(+)/H(+)-K(+) antiporter GerN	53	0.0158254
Epoxyqueuosine reductase	53	0.0158254
Lipid II isoglutaminyl synthase (glutamine-hydrolyzing) subunit MurT	52	0.0155268
ATP-dependent DNA helicase RecQ	52	0.0155268
Calcium-transporting ATPase CtpE	52	0.0155268
Aspartate-semialdehyde dehydrogenase 2	52	0.0155268
Adenine deaminase	52	0.0155268
Transcriptional regulatory protein YpdB	52	0.0155268
Ultraviolet N-glycosylase/AP lyase	52	0.0155268
Alpha-amylase	52	0.0155268
Lipid II isoglutaminyl synthase (glutamine-hydrolyzing) subunit GatD	52	0.0155268
Threonine-phosphate decarboxylase	52	0.0155268
Caffeyl-CoA reductase-Etf complex subunit CarE	52	0.0155268
NAD(P)H-quinone oxidoreductase subunit 2, chloroplastic	52	0.0155268
L-fuculose phosphate aldolase	52	0.0155268
2-methylcitrate synthase	52	0.0155268
Vitamin B12 transporter BtuB	52	0.0155268
Glutathione transport system permease protein GsiD	52	0.0155268
Protein DegV	52	0.0155268
4-hydroxy-2-oxovalerate aldolase	52	0.0155268
KHG/KDPG aldolase	52	0.0155268
putative protein YpbG	51	0.0152282
V-type sodium ATPase subunit D	51	0.0152282
Sensor histidine kinase GraS	51	0.0152282
NADH-dependent butanol dehydrogenase A	51	0.0152282
Nicotinate-nucleotide--dimethylbenzimidazole phosphoribosyltransferase	51	0.0152282
Acetyl-coenzyme A carboxylase carboxyl transferase subunit beta	51	0.0152282
Adenosylcobinamide-GDP ribazoletransferase	51	0.0152282
RNA polymerase sigma factor FliA	51	0.0152282
Carboxynorspermidine synthase	51	0.0152282
Acetyltransferase	51	0.0152282
ABC transporter ATP-binding protein NatA	51	0.0152282
Sulfate/thiosulfate import ATP-binding protein CysA	51	0.0152282
putative nicotinate-nucleotide pyrophosphorylase [carboxylating]	50	0.0149297
2-oxoglutarate oxidoreductase subunit KorA	50	0.0149297
Transketolase	50	0.0149297
Putative glycosyltransferase CsbB	50	0.0149297
Antiholin-like protein LrgA	50	0.0149297
Cellobiose 2-epimerase	50	0.0149297
putative phosphatase YcdX	50	0.0149297
ECF RNA polymerase sigma factor SigM	50	0.0149297
ATP synthase subunit delta, sodium ion specific	50	0.0149297
Na(+)-translocating ferredoxin:NAD(+) oxidoreductase complex subunit E	50	0.0149297
Putative bifunctional phosphatase/peptidyl-prolyl cis-trans isomerase	50	0.0149297
L-serine dehydratase, beta chain	50	0.0149297
Flagellar biosynthesis protein FlhA	50	0.0149297
Nucleotide-binding protein ExpZ	50	0.0149297
Thiazole synthase	50	0.0149297
Flagellar basal-body rod protein FlgC	50	0.0149297
Alpha-monoglucosyldiacylglycerol synthase	50	0.0149297
HTH-type transcriptional regulator HexR	50	0.0149297
Flagellar hook-basal body complex protein FliE	50	0.0149297
Peptidoglycan-N-acetylglucosamine deacetylase	49	0.0146311
nicotinate-nucleotide adenylyltransferase	49	0.0146311
DEAD-box ATP-dependent RNA helicase CshA	49	0.0146311
Altronate dehydratase	49	0.0146311
Carboxynorspermidine/carboxyspermidine decarboxylase	49	0.0146311
Anthranilate synthase component 1	49	0.0146311
L-serine dehydratase, alpha chain	49	0.0146311
D-3-phosphoglycerate dehydrogenase	49	0.0146311
UDP-2,3-diacetamido-2,3-dideoxy-D-glucuronate 2-epimerase	49	0.0146311
PTS system fructose-specific EIIABC component	49	0.0146311
Indole-3-glycerol phosphate synthase	49	0.0146311
Replication-associated recombination protein A	49	0.0146311
tRNA-dihydrouridine(16) synthase	49	0.0146311
putative multidrug resistance ABC transporter ATP-binding/permease protein YheI	49	0.0146311
Pyridoxal 5'-phosphate synthase subunit PdxS	48	0.0143325
Myo-inositol 2-dehydrogenase	48	0.0143325
Phosphate transport system permease protein PstA	48	0.0143325
Ferredoxin	48	0.0143325
Anaerobic nitric oxide reductase transcription regulator NorR	48	0.0143325
Processive diacylglycerol beta-glucosyltransferase	48	0.0143325
Modification methylase DpnIIA	48	0.0143325
Riboflavin transport system permease protein RibX	48	0.0143325
L-cystine import ATP-binding protein TcyC	48	0.0143325
Oligopeptide-binding protein AppA	48	0.0143325
Sorbitol dehydrogenase	48	0.0143325
Hydroxylamine reductase	48	0.0143325
HTH-type transcriptional activator BcrR	48	0.0143325
Accessory gene regulator protein B	48	0.0143325
NADP-reducing hydrogenase subunit HndC	48	0.0143325
Flagellin	48	0.0143325
Sensor protein KdpD	47	0.0140339
Thiamine-monophosphate kinase	47	0.0140339
Agmatinase	47	0.0140339
Signal peptidase I W	47	0.0140339
D-alanyl-D-alanine carboxypeptidase	47	0.0140339
Teichoic acid translocation permease protein TagG	47	0.0140339
V-type ATP synthase subunit C	47	0.0140339
Gluconeogenesis factor	47	0.0140339
Caffeyl-CoA reductase-Etf complex subunit CarD	47	0.0140339
Threonine--tRNA ligase	47	0.0140339
N-(5'-phosphoribosyl)anthranilate isomerase	47	0.0140339
TelA-like protein	47	0.0140339
Xylose import ATP-binding protein XylG	47	0.0140339
ABC-type transporter ATP-binding protein EcsA	47	0.0140339
Cyclic di-AMP receptor A	47	0.0140339
Ketol-acid reductoisomerase (NAD(+))	47	0.0140339
Tyrosine-protein phosphatase YwqE	47	0.0140339
HTH-type transcriptional regulator MurR	47	0.0140339
Spore cortex-lytic enzyme	47	0.0140339
putative HTH-type transcriptional repressor ExuR	46	0.0137353
Nicotinamide riboside transporter PnuC	46	0.0137353
putative transcription repressor NiaR	46	0.0137353
Flagellar biosynthetic protein FliR	46	0.0137353
Biotin carboxyl carrier protein of acetyl-CoA carboxylase	46	0.0137353
N-acetylneuraminate lyase	46	0.0137353
Pyridoxal 5'-phosphate synthase subunit PdxT	46	0.0137353
Inner membrane protein YohK	46	0.0137353
Arsenate reductase	46	0.0137353
L-threonine 3-dehydrogenase	46	0.0137353
DNA topoisomerase 4 subunit B	46	0.0137353
Copper homeostasis protein CutC	46	0.0137353
putative ATP synthase YscN	46	0.0137353
Glucosamine-6-phosphate deaminase	46	0.0137353
Melibiose operon regulatory protein	45	0.0134367
L-arabinose isomerase	45	0.0134367
Alkaline phosphatase 4	45	0.0134367
Putative oxidoreductase YteT	45	0.0134367
HTH-type transcriptional regulator PuuR	45	0.0134367
Anaerobic sulfite reductase subunit B	45	0.0134367
30S ribosomal protein S21	45	0.0134367
UDP-2-acetamido-2,6-beta-L-arabino-hexul-4-ose reductase	45	0.0134367
5-amino-6-(5-phospho-D-ribitylamino)uracil phosphatase YcsE	45	0.0134367
Inner membrane protein YgaZ	45	0.0134367
2-iminoacetate synthase	45	0.0134367
Transcriptional regulatory protein BtsR	45	0.0134367
Galactoside transport system permease protein MglC	45	0.0134367
Acid sugar phosphatase	45	0.0134367
Methanol dehydrogenase activator	44	0.0131381
Cobyric acid synthase	44	0.0131381
Phosphoribosyl 1,2-cyclic phosphate 1,2-diphosphodiesterase	44	0.0131381
Cyclodextrin-binding protein	44	0.0131381
Guanosine-5'-triphosphate,3'-diphosphate pyrophosphatase	44	0.0131381
Alanine racemase	44	0.0131381
Glucose-1-phosphate thymidylyltransferase	44	0.0131381
Bifunctional folate synthesis protein	44	0.0131381
Pyridinium-3,5-bisthiocarboxylic acid mononucleotide nickel insertion protein	44	0.0131381
General stress protein 13	44	0.0131381
putative glycosyltransferase EpsJ	44	0.0131381
2-aminoadipate transaminase	43	0.0128395
TonB-dependent receptor SusC	43	0.0128395
Protein adenylyltransferase NmFic	43	0.0128395
Protein-arginine kinase activator protein	43	0.0128395
Transcriptional regulator CtsR	43	0.0128395
Conserved virulence factor B	43	0.0128395
putative glucosamine-6-phosphate deaminase 2	43	0.0128395
C4-dicarboxylate TRAP transporter large permease protein DctM	43	0.0128395
CRISPR-associated endonuclease Cas1	43	0.0128395
Type 4 prepilin-like proteins leader peptide-processing enzyme	43	0.0128395
Spermidine/putrescine-binding periplasmic protein	43	0.0128395
Anthranilate phosphoribosyltransferase	43	0.0128395
DNA base-flipping protein	43	0.0128395
Modulator of FtsH protease HflC	43	0.0128395
Penicillin-binding protein 1A	43	0.0128395
Nucleotide-binding protein YvcJ	43	0.0128395
putative RNA methyltransferase	43	0.0128395
Penicillin-binding protein A	42	0.0125409
putative HTH-type transcriptional regulator YdjF	42	0.0125409
V-type sodium ATPase catalytic subunit A	42	0.0125409
putative FAD-linked oxidoreductase	42	0.0125409
Reverse rubrerythrin-2	42	0.0125409
Trans-4-hydroxy-L-proline dehydratase	42	0.0125409
Tyrosine-protein phosphatase CpsB	42	0.0125409
Flagellar motor switch protein FliG	42	0.0125409
Cinnamate reductase	42	0.0125409
Thiamine thiazole synthase	42	0.0125409
Manganese efflux system protein MneP	42	0.0125409
Ribonuclease G	42	0.0125409
1,3-propanediol dehydrogenase	42	0.0125409
Bis(5'-nucleosyl)-tetraphosphatase, symmetrical	41	0.0122423
putative HTH-type transcriptional regulator YbbH	41	0.0122423
Chemotaxis protein PomA	41	0.0122423
Oleate hydratase	41	0.0122423
Glucose-1-phosphate thymidylyltransferase 1	41	0.0122423
Outer membrane protein assembly factor BamA	41	0.0122423
5-amino-6-(5-phospho-D-ribitylamino)uracil phosphatase YitU	41	0.0122423
Translational regulator CsrA	41	0.0122423
Anaerobic sulfite reductase subunit A	41	0.0122423
Pyrophosphatase PpaX	41	0.0122423
L-fucose mutarotase	41	0.0122423
FMN reductase [NAD(P)H]	41	0.0122423
Ferredoxin-dependent glutamate synthase 1	41	0.0122423
4,4'-diaponeurosporen-aldehyde dehydrogenase	41	0.0122423
6-phosphogluconolactonase	41	0.0122423
Carbamate kinase 1	41	0.0122423
HTH-type transcriptional regulator DegA	41	0.0122423
Putative lipid kinase YtlR	41	0.0122423
Aspartate/prephenate aminotransferase	40	0.0119437
RNA polymerase sigma factor RpoD	40	0.0119437
Formate dehydrogenase, mitochondrial	40	0.0119437
Cellulase/esterase CelE	40	0.0119437
Pyruvate formate-lyase-activating enzyme	40	0.0119437
Pantothenate synthetase	40	0.0119437
Flagellar motor switch protein FliM	40	0.0119437
Solute-binding protein	40	0.0119437
6,7-dimethyl-8-ribityllumazine synthase	40	0.0119437
Ribonuclease Z	40	0.0119437
Phosphinothricin N-acetyltransferase	40	0.0119437
HTH-type transcriptional repressor GlcR	40	0.0119437
RNA-binding protein Hfq	40	0.0119437
Hca operon transcriptional activator HcaR	40	0.0119437
Proton/glutamate-aspartate symporter	40	0.0119437
Glutamyl-tRNA(Gln) amidotransferase subunit C	40	0.0119437
Diacetylchitobiose uptake system permease protein DasC	40	0.0119437
8-methylmenaquinol:fumarate reductase membrane anchor subunit	40	0.0119437
Anaerobic sulfatase-maturating enzyme	40	0.0119437
Phosphoheptose isomerase	40	0.0119437
Riboflavin synthase	39	0.0116451
Diadenosine hexaphosphate hydrolase	39	0.0116451
7-cyano-7-deazaguanine synthase	39	0.0116451
Cobalt-precorrin-5B C(1)-methyltransferase	39	0.0116451
Mannose-6-phosphate isomerase ManA	39	0.0116451
putative protein YjbR	39	0.0116451
Glutamate-1-semialdehyde 2,1-aminomutase	39	0.0116451
Stage III sporulation protein AE	39	0.0116451
Shikimate kinase 1	39	0.0116451
Cell cycle protein GpsB	39	0.0116451
V-type ATP synthase alpha chain	39	0.0116451
5'-nucleotidase SurE	39	0.0116451
Neopullulanase	39	0.0116451
Fumarate hydratase class II	39	0.0116451
Glutamate racemase 2	39	0.0116451
Fe/S biogenesis protein NfuA	39	0.0116451
Putative xanthine dehydrogenase molybdenum-binding subunit XdhA	39	0.0116451
Riboflavin biosynthesis protein RibBA	39	0.0116451
Transcriptional repressor SdpR	39	0.0116451
HTH-type transcriptional regulator CysL	39	0.0116451
3-methyl-2-oxobutanoate hydroxymethyltransferase	39	0.0116451
Bacitracin export permease protein BceB	39	0.0116451
Malate-2H(+)/Na(+)-lactate antiporter	39	0.0116451
Chemotaxis protein CheA	39	0.0116451
Methenyltetrahydrofolate cyclohydrolase	39	0.0116451
Putative pyridoxal phosphate-dependent aminotransferase EpsN	39	0.0116451
Na(+)-translocating NADH-quinone reductase subunit F	39	0.0116451
ATP synthase subunit b	39	0.0116451
Manganese transport system ATP-binding protein MntB	38	0.0113465
Holo-[acyl-carrier-protein] synthase	38	0.0113465
HTH-type transcriptional regulator MntR	38	0.0113465
Cobyrinate a,c-diamide synthase	38	0.0113465
Adenosylhomocysteinase	38	0.0113465
Dihydrolipoyl dehydrogenase	38	0.0113465
23S rRNA 5-hydroxycytidine synthase	38	0.0113465
Peroxide stress resistance protein YaaA	38	0.0113465
Putative zinc metalloprotease	38	0.0113465
putative nicotinate-nucleotide adenylyltransferase	38	0.0113465
Peptidoglycan D,D-transpeptidase FtsI	38	0.0113465
Sensory transduction protein LytR	38	0.0113465
Acetolactate synthase isozyme 3 small subunit	38	0.0113465
ECF RNA polymerase sigma factor SigR	38	0.0113465
O-acetyltransferase WecH	38	0.0113465
Cell division topological specificity factor	38	0.0113465
Calcium-transporting ATPase	38	0.0113465
Pseudopaline exporter CntI	38	0.0113465
Putative dipeptidase	38	0.0113465
Cobalt-precorrin-8 methylmutase	38	0.0113465
Rhamnulose-1-phosphate aldolase	37	0.0110479
Beta-galactosidase BoGH2A	37	0.0110479
Alpha-1,4-glucan:maltose-1-phosphate maltosyltransferase	37	0.0110479
Cortical fragment-lytic enzyme	37	0.0110479
DNA polymerase III subunit gamma/tau	37	0.0110479
D-galactonate dehydratase	37	0.0110479
2-dehydro-3-deoxy-D-gluconate 5-dehydrogenase	37	0.0110479
Acetyl-CoA acetyltransferase	37	0.0110479
NADPH-dependent 7-cyano-7-deazaguanine reductase	37	0.0110479
NADH-dependent phenylglyoxylate dehydrogenase subunit epsilon	37	0.0110479
Hydroxyethylthiazole kinase	37	0.0110479
Tryptophan-rich protein TspO	37	0.0110479
23S rRNA (uridine(2479)-2'-O)-methyltransferase	37	0.0110479
Alcohol dehydrogenase	37	0.0110479
Cobalt-precorrin-4 C(11)-methyltransferase	37	0.0110479
Aspartate 1-decarboxylase	37	0.0110479
Kynurenine formamidase	37	0.0110479
Sporulation-specific N-acetylmuramoyl-L-alanine amidase	37	0.0110479
Cell division suppressor protein YneA	37	0.0110479
Cobalamin biosynthesis protein CobD	37	0.0110479
Phosphoglycerol transferase I	37	0.0110479
Cell division protein ZapA	37	0.0110479
Putative KHG/KDPG aldolase	37	0.0110479
queuosine precursor transporter	37	0.0110479
Melibiose carrier protein	37	0.0110479
3-phosphoshikimate 1-carboxyvinyltransferase 1	37	0.0110479
5-formyltetrahydrofolate cyclo-ligase	37	0.0110479
Cyclic di-GMP phosphodiesterase	36	0.0107493
Stage V sporulation protein S	36	0.0107493
Dihydroxyacetone phosphatase	36	0.0107493
Cyclomaltodextrinase	36	0.0107493
putative cyclic di-GMP phosphodiesterase	36	0.0107493
Protein translocase subunit SecF	36	0.0107493
Dual-specificity RNA pseudouridine synthase RluA	36	0.0107493
LPS-assembly protein LptD	36	0.0107493
mupirocin-resistant isoleucine--tRNA ligase MupB	36	0.0107493
Glutamate racemase 1	36	0.0107493
Bacterial non-heme ferritin	36	0.0107493
Riboflavin biosynthesis protein RibD	36	0.0107493
Peptidyl-prolyl cis-trans isomerase B	36	0.0107493
Phosphate-binding protein PstS	36	0.0107493
Fe(3+) dicitrate transport ATP-binding protein FecE	36	0.0107493
putative capsular polysaccharide biosynthesis protein YwqC	36	0.0107493
Flagellar assembly factor FliW	36	0.0107493
Iron-sulfur protein	36	0.0107493
N-acetyldiaminopimelate deacetylase	36	0.0107493
Cobalt-precorrin-5A hydrolase	36	0.0107493
Signal peptidase IB	36	0.0107493
Lipopolysaccharide assembly protein B	36	0.0107493
Pseudouridine kinase	36	0.0107493
Acetyltransferase YpeA	36	0.0107493
Putative glutamine amidotransferase	35	0.0104508
Modulator of FtsH protease HflK	35	0.0104508
Modification methylase HaeIII	35	0.0104508
Flavodoxin	35	0.0104508
L-ribulose-5-phosphate 4-epimerase UlaF	35	0.0104508
putative cobalt-factor III C(17)-methyltransferase	35	0.0104508
Glutamine-binding periplasmic protein	35	0.0104508
Putative acetolactate synthase small subunit	35	0.0104508
Putative N-acetylmannosamine-6-phosphate 2-epimerase	35	0.0104508
Acylphosphatase	35	0.0104508
Pyridinium-3,5-biscarboxylic acid mononucleotide synthase	35	0.0104508
Putative K(+)-stimulated pyrophosphate-energized sodium pump	35	0.0104508
Putative ATP-dependent DNA helicase YjcD	35	0.0104508
Putrescine transport system permease protein PotH	35	0.0104508
V-type sodium ATPase subunit K	35	0.0104508
Bacteriohemerythrin	35	0.0104508
Lon protease	35	0.0104508
Peptidoglycan-associated lipoprotein	35	0.0104508
Carbon monoxide dehydrogenase/acetyl-CoA synthase subunit alpha	35	0.0104508
Adenosylcobalamin/alpha-ribazole phosphatase	35	0.0104508
GTP-sensing transcriptional pleiotropic repressor CodY	35	0.0104508
Choline trimethylamine-lyase	35	0.0104508
Membrane lipoprotein TmpC	35	0.0104508
Phospho-2-dehydro-3-deoxyheptonate aldolase, Tyr-sensitive	35	0.0104508
Altronate oxidoreductase	35	0.0104508
Nucleoside diphosphate kinase	35	0.0104508
Chaperone SurA	34	0.0101522
Bifunctional F420 biosynthesis protein FbiB	34	0.0101522
putative cardiolipin synthase YwiE	34	0.0101522
CheY-P phosphatase CheC	34	0.0101522
V-type sodium ATPase subunit G	34	0.0101522
putative type I restriction enzymeP M protein	34	0.0101522
C4-dicarboxylate transport protein	34	0.0101522
Transcriptional regulator PerR	34	0.0101522
Sporulation sigma-E factor-processing peptidase	34	0.0101522
ComE operon protein 1	34	0.0101522
HTH-type transcriptional regulator IscR	34	0.0101522
General stress protein A	34	0.0101522
Beta-Ala-Xaa dipeptidase	34	0.0101522
Delta-aminolevulinic acid dehydratase	34	0.0101522
Trifunctional nucleotide phosphoesterase protein YfkN	34	0.0101522
Branched-chain amino acid transport system 2 carrier protein	34	0.0101522
Prophage bactoprenol glucosyl transferase	34	0.0101522
Dual-specificity RNA pseudouridine synthase RluF	34	0.0101522
Multidrug resistance protein NorM	34	0.0101522
Ribonuclease E	34	0.0101522
3-hydroxybutyryl-CoA dehydrogenase	34	0.0101522
IS110 family transposase ISEnfa110	34	0.0101522
V-type ATP synthase subunit F	34	0.0101522
Carboxy-terminal processing protease CtpA	33	0.00985357
Non-reducing end beta-L-arabinofuranosidase	33	0.00985357
Aminodeoxychorismate/anthranilate synthase component 2	33	0.00985357
putative protein YdjI	33	0.00985357
Dual-specificity RNA methyltransferase RlmN	33	0.00985357
DNA-3-methyladenine glycosylase 1	33	0.00985357
Chemotaxis protein methyltransferase	33	0.00985357
Flagellar secretion chaperone FliS	33	0.00985357
2-dehydro-3-deoxyphosphooctonate aldolase	33	0.00985357
GDP-mannose 4,6-dehydratase	33	0.00985357
Omega-amidase YafV	33	0.00985357
Protein translocase subunit SecA 1	33	0.00985357
Putative glycosyltransferase EpsD	33	0.00985357
Phosphoribosyl-AMP cyclohydrolase	33	0.00985357
Toxin-antitoxin biofilm protein TabA	33	0.00985357
Mycothiol acetyltransferase	33	0.00985357
Leucine-responsive regulatory protein	33	0.00985357
Chemoreceptor glutamine deamidase CheD	33	0.00985357
Oxidoreductase YdhF	33	0.00985357
Long-chain-alcohol dehydrogenase 2	33	0.00985357
Signal peptidase I S	33	0.00985357
Ferric uptake regulation protein	33	0.00985357
Spore germination protein A1	33	0.00985357
Tyrocidine synthase 1	33	0.00985357
Glycogen operon protein GlgX	33	0.00985357
Alpha-galactosidase A	33	0.00985357
RNA pyrophosphohydrolase	32	0.00955498
Arabinose 5-phosphate isomerase KdsD	32	0.00955498
Neopullulanase 1	32	0.00955498
DNA-binding protein HU 1	32	0.00955498
Phosphatidylserine decarboxylase proenzyme	32	0.00955498
Undecaprenol kinase	32	0.00955498
Phospho-2-dehydro-3-deoxyheptonate aldolase, Trp-sensitive	32	0.00955498
Tol-Pal system protein TolQ	32	0.00955498
sn-glycerol-3-phosphate transport system permease protein UgpA	32	0.00955498
Arabinose metabolism transcriptional repressor	32	0.00955498
Putative peptidyl-prolyl cis-trans isomerase	32	0.00955498
Methionine aminopeptidase	32	0.00955498
Maltose/maltodextrin transport system permease protein MalG	32	0.00955498
ATP-dependent RNA helicase DeaD	32	0.00955498
UDP-glucose:undecaprenyl-phosphate glucose-1-phosphate transferase	32	0.00955498
N-acetylmuramic acid 6-phosphate etherase	32	0.00955498
NAD-specific glutamate dehydrogenase	32	0.00955498
Microcin C7 self-immunity protein MccF	32	0.00955498
Beta-phosphoglucomutase	32	0.00955498
Flagellar basal body rod protein FlgB	32	0.00955498
Undecaprenyl-phosphate mannosyltransferase	32	0.00955498
Porphobilinogen deaminase	32	0.00955498
NADP-reducing hydrogenase subunit HndB	32	0.00955498
V-type ATP synthase subunit D	32	0.00955498
UDP-N-acetylglucosamine--peptide N-acetylglucosaminyltransferase GtfA subunit	32	0.00955498
Putative esterase	32	0.00955498
Transcription antiterminator LicT	32	0.00955498
Tyrosine recombinase XerS	32	0.00955498
2-dehydropantoate 2-reductase	32	0.00955498
Daunorubicin/doxorubicin resistance ATP-binding protein DrrA	32	0.00955498
putative RNA pseudouridine synthase	32	0.00955498
Bifunctional adenosylcobalamin biosynthesis protein CobU	32	0.00955498
putative formate transporter 1	32	0.00955498
Putative acetyltransferase	32	0.00955498
Pyridinium-3,5-bisthiocarboxylic acid mononucleotide synthase	32	0.00955498
putative chromosome-partitioning protein ParB	31	0.00925638
Inositol-1-monophosphatase	31	0.00925638
Murein hydrolase activator EnvC	31	0.00925638
Putative transposon Tn552 DNA-invertase bin3	31	0.00925638
Sporulation protein YpeB	31	0.00925638
dTDP-3-amino-3,6-dideoxy-alpha-D-galactopyranose transaminase	31	0.00925638
1,3-beta-galactosyl-N-acetylhexosamine phosphorylase	31	0.00925638
Lactoylglutathione lyase	31	0.00925638
Mannan endo-1,4-beta-mannosidase	31	0.00925638
D-alanyl carrier protein	31	0.00925638
Lactose transport system permease protein LacG	31	0.00925638
RNA-splicing ligase RtcB	31	0.00925638
Vitamin B12-binding protein	31	0.00925638
Ribonuclease HIII	31	0.00925638
p-aminobenzoyl-glutamate hydrolase subunit B	31	0.00925638
Glutamyl-tRNA reductase	31	0.00925638
Glucitol operon repressor	31	0.00925638
Acyl-[acyl-carrier-protein]--UDP-N-acetylglucosamine O-acyltransferase	31	0.00925638
FMN-dependent NADH-azoreductase	31	0.00925638
Cell division protein FtsQ	31	0.00925638
Glyoxal reductase	31	0.00925638
D-methionine transport system permease protein MetI	31	0.00925638
Immunity protein SdpI	31	0.00925638
Single-stranded DNA-binding protein B	31	0.00925638
Putative 3-methyladenine DNA glycosylase	31	0.00925638
ATP-dependent Clp protease ATP-binding subunit ClpE	31	0.00925638
Ribonuclease PH	31	0.00925638
Guanine deaminase	30	0.00895779
Long-chain-fatty-acid--CoA ligase FadD13	30	0.00895779
Propanediol utilization protein PduU	30	0.00895779
Oligopeptide-binding protein OppA	30	0.00895779
5-hydroxybenzimidazole synthase	30	0.00895779
Glucose-6-phosphate isomerase B	30	0.00895779
Phosphoribosyl-ATP pyrophosphatase	30	0.00895779
N,N'-diacetylbacillosaminyl-diphospho-undecaprenol alpha-1,3-N-acetylgalactosaminyltransferase	30	0.00895779
HMP-PP phosphatase	30	0.00895779
Chemotaxis protein CheV	30	0.00895779
dTDP-4-amino-4,6-dideoxygalactose transaminase	30	0.00895779
Nucleoside triphosphate pyrophosphohydrolase/pyrophosphatase MazG	30	0.00895779
Methionine import ATP-binding protein MetN 2	30	0.00895779
Protein YrdA	30	0.00895779
Butyryl-CoA:acetate CoA-transferase	30	0.00895779
Potassium-transporting ATPase ATP-binding subunit	30	0.00895779
N-acetylmuramic acid 6-phosphate phosphatase	30	0.00895779
N,N'-diacetylchitobiose phosphorylase	30	0.00895779
S-adenosylmethionine decarboxylase proenzyme	30	0.00895779
L-lactate dehydrogenase 1	30	0.00895779
UDP-N-acetylglucosamine 4-epimerase	30	0.00895779
IS1595 family transposase ISCco3	30	0.00895779
phosphoglycerate mutase GpmB	30	0.00895779
Short-chain-enoyl-CoA hydratase	30	0.00895779
Leu/Ile/Val-binding protein	30	0.00895779
Endoribonuclease MazF	30	0.00895779
Protein SapB	30	0.00895779
Glutamine transport system permease protein GlnP	30	0.00895779
Chloramphenicol acetyltransferase	30	0.00895779
UDP-4-amino-4-deoxy-L-arabinose--oxoglutarate aminotransferase	30	0.00895779
Acyl-CoA dehydrogenase, short-chain specific	29	0.0086592
RNA polymerase sigma factor YlaC	29	0.0086592
N-acetylglucosamine repressor	29	0.0086592
HTH-type transcriptional regulator ChbR	29	0.0086592
Sucrose-6-phosphate hydrolase	29	0.0086592
Sirohydrochlorin cobaltochelatase	29	0.0086592
Hexitol phosphatase B	29	0.0086592
Alpha-N-acetylgalactosaminidase	29	0.0086592
Protein translocase subunit SecD	29	0.0086592
Propanediol utilization protein PduV	29	0.0086592
Selenide, water dikinase	29	0.0086592
Xylosidase/arabinosidase	29	0.0086592
Phosphatase YwpJ	29	0.0086592
Nitrate import ATP-binding protein NrtD	29	0.0086592
Alginate biosynthesis protein AlgA	29	0.0086592
CRISPR-associated endoribonuclease Cas2	29	0.0086592
Glutamyl-tRNA(Gln) amidotransferase subunit C, chloroplastic/mitochondrial	29	0.0086592
Inner membrane protein YbhL	29	0.0086592
Beta-1,4-mannooligosaccharide phosphorylase	29	0.0086592
putative murein peptide carboxypeptidase	29	0.0086592
Alpha-galactosidase	28	0.0083606
Glycine cleavage system H protein	28	0.0083606
Sensor histidine kinase ResE	28	0.0083606
Putative cytokinin riboside 5'-monophosphate phosphoribohydrolase	28	0.0083606
5-amino-6-(5-phospho-D-ribitylamino)uracil phosphatase YbjI	28	0.0083606
N-substituted formamide deformylase	28	0.0083606
L-cystine transport system permease protein YecS	28	0.0083606
Pyruvate synthase subunit PorC	28	0.0083606
Nicotinate-nucleotide pyrophosphorylase [carboxylating]	28	0.0083606
Capsule biosynthesis protein CapA	28	0.0083606
Bifunctional protein Aas	28	0.0083606
phosphatase YcdX	28	0.0083606
Undecaprenyl phosphate-alpha-4-amino-4-deoxy-L-arabinose arabinosyl transferase	28	0.0083606
Putative phosphoserine phosphatase 2	28	0.0083606
Putative carboxypeptidase YodJ	28	0.0083606
Putative glycosyltransferase EpsH	28	0.0083606
DNA topoisomerase 4 subunit A	28	0.0083606
5-deoxy-glucuronate isomerase	28	0.0083606
Folate transporter FolT	28	0.0083606
Rhomboid protease GlpG	28	0.0083606
L-rhamnose mutarotase	28	0.0083606
Molybdenum cofactor guanylyltransferase	28	0.0083606
putative Hsp20 family chaperone	28	0.0083606
Lactococcin-G-processing and transport ATP-binding protein LagD	28	0.0083606
Citrate synthase	28	0.0083606
50S ribosomal protein L32	28	0.0083606
Bifunctional alpha-galactosidase/sucrose kinase AgaSK	28	0.0083606
Flagellum site-determining protein YlxH	27	0.00806201
Arabinogalactan endo-beta-1,4-galactanase	27	0.00806201
Putative fluoride ion transporter CrcB	27	0.00806201
Phosphate-binding protein PstS 1	27	0.00806201
putative ribonucleotide transport ATP-binding protein mkl	27	0.00806201
putative ABC transporter ATP-binding/permease protein	27	0.00806201
putative deoxyuridine 5'-triphosphate nucleotidohydrolase YncF	27	0.00806201
Ion-translocating oxidoreductase complex subunit D	27	0.00806201
Stage II sporulation protein Q	27	0.00806201
RNA polymerase sigma-D factor	27	0.00806201
4-hydroxyphenylacetate decarboxylase activating enzyme	27	0.00806201
Tol-Pal system protein TolR	27	0.00806201
Aminomethyltransferase	27	0.00806201
Septum site-determining protein MinC	27	0.00806201
Glycerol dehydrogenase	27	0.00806201
Metalloprotease TldD	27	0.00806201
Endoglucanase A	27	0.00806201
Peptide deformylase 2	27	0.00806201
TDP-4-oxo-6-deoxy-alpha-D-glucose-3,4-oxoisomerase	27	0.00806201
ABC transporter ATP-binding protein YtrE	27	0.00806201
UDP-N-acetyl-D-glucosamine 6-dehydrogenase	27	0.00806201
UDP-N-acetylgalactosamine-undecaprenyl-phosphate N-acetylgalactosaminephosphotransferase	27	0.00806201
Putative transport protein YidE	27	0.00806201
Acetolactate synthase isozyme 2 large subunit	27	0.00806201
Guanine/hypoxanthine permease PbuG	27	0.00806201
Cold shock protein CspA	27	0.00806201
4'-phosphopantetheinyl transferase Sfp	27	0.00806201
Polyprenol monophosphomannose synthase	27	0.00806201
putative sugar transferase EpsL	26	0.00776342
PTS system beta-glucoside-specific EIIBCA component	26	0.00776342
RNA polymerase sigma factor RpoS	26	0.00776342
PTS system mannose-specific EIID component	26	0.00776342
Peptidoglycan-N-acetylmuramic acid deacetylase PdaC	26	0.00776342
Inner membrane protein YqiK	26	0.00776342
Beta-N-acetylglucosaminidase/beta-glucosidase	26	0.00776342
putative transcriptional regulatory protein pdtaR	26	0.00776342
D-alanine--D-alanyl carrier protein ligase	26	0.00776342
Undecaprenyl-diphosphatase BcrC	26	0.00776342
UDP-N-acetylglucosamine 1-carboxyvinyltransferase	26	0.00776342
Sulfofructose kinase	26	0.00776342
Butyrate kinase 2	26	0.00776342
Serine protease AprX	26	0.00776342
Enterobactin exporter EntS	26	0.00776342
putative protein YhaP	26	0.00776342
HTH-type transcriptional regulator BetI	26	0.00776342
Alcohol dehydrogenase 2	26	0.00776342
Bifunctional protein PyrR	26	0.00776342
CTP pyrophosphohydrolase	26	0.00776342
Formamidopyrimidine-DNA glycosylase	26	0.00776342
lipid kinase YegS	26	0.00776342
HTH-type transcriptional regulator MalR	26	0.00776342
Fumarate hydratase class I, aerobic	26	0.00776342
putative membrane transporter protein YfcA	26	0.00776342
p-aminobenzoyl-glutamate transport protein	26	0.00776342
Carboxypeptidase 1	26	0.00776342
NADH oxidase	26	0.00776342
Germination-specific N-acetylmuramoyl-L-alanine amidase	26	0.00776342
Trans-aconitate 2-methyltransferase	26	0.00776342
Methionine import system permease protein MetP	25	0.00746483
N-acetylmannosamine kinase	25	0.00746483
4-hydroxybenzoyl-CoA reductase subunit gamma	25	0.00746483
Aspartate racemase	25	0.00746483
Oligosaccharide 4-alpha-D-glucosyltransferase	25	0.00746483
Glycogen debranching enzyme	25	0.00746483
Zinc-dependent sulfurtransferase SufU	25	0.00746483
Bifunctional protein HldE	25	0.00746483
Alkyl hydroperoxide reductase C	25	0.00746483
Nitric oxide reductase	25	0.00746483
4-deoxy-L-threo-5-hexosulose-uronate ketol-isomerase	25	0.00746483
Leucine-, isoleucine-, valine-, threonine-, and alanine-binding protein	25	0.00746483
Carboxylesterase NlhH	25	0.00746483
Chaperone protein ClpB 1	25	0.00746483
N-acetyltransferase Eis	25	0.00746483
Beta-glucoside kinase	25	0.00746483
Septum site-determining protein DivIVA	25	0.00746483
Acetyl-coenzyme A carboxylase carboxyl transferase subunit beta, chloroplastic	25	0.00746483
Protein UmuC	25	0.00746483
5-deoxyribose 1-phosphate isomerase	25	0.00746483
Protein glycosylation K	25	0.00746483
PTS system glucose-specific EIIA component	25	0.00746483
Macrolide export protein MacA	25	0.00746483
Polyol:NADP oxidoreductase	25	0.00746483
Sensor histidine kinase WalK	25	0.00746483
TonB-dependent receptor P26	24	0.00716623
putative multidrug ABC transporter ATP-binding protein YbhF	24	0.00716623
Acid shock protein	24	0.00716623
Putative L-lactate dehydrogenase operon regulatory protein	24	0.00716623
Pseudouridine-5'-phosphate glycosidase	24	0.00716623
ATP-dependent RNA helicase DbpA	24	0.00716623
UDP-3-O-acyl-N-acetylglucosamine deacetylase	24	0.00716623
Lipid-A-disaccharide synthase	24	0.00716623
tRNA (guanosine(18)-2'-O)-methyltransferase	24	0.00716623
Anaerobic sulfite reductase subunit C	24	0.00716623
D-glycerate 2-kinase	24	0.00716623
Multidrug resistance protein MdtC	24	0.00716623
4-amino-4-deoxy-L-arabinose-phosphoundecaprenol flippase subunit ArnE	24	0.00716623
Cobalt/magnesium transport protein CorA	24	0.00716623
Choline transport ATP-binding protein OpuBA	24	0.00716623
Adenosine deaminase	24	0.00716623
Serine/threonine transporter SstT	24	0.00716623
manganese-dependent inorganic pyrophosphatase	24	0.00716623
D-alanyl-D-alanine dipeptidase	24	0.00716623
mupirocin-resistant isoleucine--tRNA ligase MupA	24	0.00716623
Serine protease Do-like HtrA	24	0.00716623
Putative ABC transporter substrate-binding protein YesO	24	0.00716623
Mannosylglycerate hydrolase	24	0.00716623
putative protein YgcP	23	0.00686764
Penicillin-binding protein 2D	23	0.00686764
Pyrrolidone-carboxylate peptidase	23	0.00686764
N,N'-diacetyllegionaminic acid synthase	23	0.00686764
Sporulation-specific protease YabG	23	0.00686764
HTH-type transcriptional activator Btr	23	0.00686764
septum site-determining protein MinC	23	0.00686764
Ribose operon repressor	23	0.00686764
Teichoic acid poly(glycerol phosphate) polymerase	23	0.00686764
RNA polymerase-binding transcription factor CarD	23	0.00686764
Penicillin-binding protein 1F	23	0.00686764
tRNA 5-carboxymethoxyuridine methyltransferase	23	0.00686764
Sodium/proline symporter	23	0.00686764
Inner membrane protein YccF	23	0.00686764
Ribitol-5-phosphate cytidylyltransferase	23	0.00686764
Corrinoid/iron-sulfur protein small subunit	23	0.00686764
Pantothenic acid transporter PanT	23	0.00686764
Transaldolase	23	0.00686764
Taurine import ATP-binding protein TauB	23	0.00686764
CDP-glucose 4,6-dehydratase	23	0.00686764
3-phenylpropionate-dihydrodiol/cinnamic acid-dihydrodiol dehydrogenase	23	0.00686764
Glucose-1-phosphate cytidylyltransferase	23	0.00686764
NADP-dependent 7-alpha-hydroxysteroid dehydrogenase	23	0.00686764
Transcriptional regulatory protein DcuR	23	0.00686764
Transcriptional regulatory protein LnrK	23	0.00686764
Lactose phosphotransferase system repressor	23	0.00686764
Ulvan-active sulfatase	23	0.00686764
Phosphoserine phosphatase ThrH	23	0.00686764
Fructoselysine 3-epimerase	23	0.00686764
IS1634 family transposase ISSeq4	23	0.00686764
Carbon dioxide concentrating mechanism protein CcmL	23	0.00686764
Unsaturated rhamnogalacturonyl hydrolase YteR	23	0.00686764
putative signaling protein	23	0.00686764
Tetraacyldisaccharide 4'-kinase	23	0.00686764
4-O-beta-D-mannosyl-D-glucose phosphorylase	23	0.00686764
Glycerate 2-kinase	23	0.00686764
Methylated-DNA--protein-cysteine methyltransferase, constitutive	23	0.00686764
3-deoxy-D-manno-octulosonate 8-phosphate phosphatase KdsC	23	0.00686764
Beta-galactosidase small subunit	23	0.00686764
Zinc import ATP-binding protein ZnuC	23	0.00686764
Alanine racemase 2	23	0.00686764
putative HIT-like protein	23	0.00686764
putative amino acid permease YhdG	23	0.00686764
Adenosylmethionine-8-amino-7-oxononanoate aminotransferase	23	0.00686764
Glutathione synthetase	23	0.00686764
N-carbamoyl-D-amino acid hydrolase	22	0.00656905
Peptidyl-prolyl cis-trans isomerase A	22	0.00656905
1,4-dihydroxy-2-naphthoate octaprenyltransferase	22	0.00656905
Cobalt-precorrin-2 C(20)-methyltransferase	22	0.00656905
Dihydroanticapsin 7-dehydrogenase	22	0.00656905
putative glycine dehydrogenase (decarboxylating) subunit 1	22	0.00656905
Single-stranded DNA-binding protein A	22	0.00656905
Outer membrane protein OprM	22	0.00656905
Glutamyl-Q tRNA(Asp) synthetase	22	0.00656905
putative uridylyltransferase	22	0.00656905
Cyclic pyranopterin monophosphate synthase	22	0.00656905
Intracellular exo-alpha-L-arabinofuranosidase 2	22	0.00656905
IS4 family transposase IS1675	22	0.00656905
Alpha-xylosidase	22	0.00656905
HTH-type transcriptional activator HxlR	22	0.00656905
putative transcriptional regulatory protein YebC	22	0.00656905
Rubredoxin	22	0.00656905
Methicillin resistance regulatory protein MecI	22	0.00656905
UDP-3-O-(3-hydroxymyristoyl)glucosamine N-acyltransferase	22	0.00656905
CMP-N,N'-diacetyllegionaminic acid synthase	22	0.00656905
Vegetative protein 296	22	0.00656905
Glycerate dehydrogenase	22	0.00656905
Cell wall hydrolase CwlJ	22	0.00656905
Mannosylglucosyl-3-phosphoglycerate phosphatase	22	0.00656905
D-amino acid dehydrogenase	22	0.00656905
ATP synthase subunit beta, sodium ion specific	22	0.00656905
HTH-type transcriptional repressor NagR	22	0.00656905
IS110 family transposase ISFnu4	22	0.00656905
Oxidoreductase UcpA	22	0.00656905
Curved DNA-binding protein	22	0.00656905
Holin-like protein CidB	22	0.00656905
Outer membrane protein assembly factor BamB	22	0.00656905
Putative teichuronic acid biosynthesis glycosyltransferase TuaG	22	0.00656905
CRISPR-associated endonuclease Cas9	22	0.00656905
IS481 family transposase ISSsu8	22	0.00656905
Glyceraldehyde-3-phosphate dehydrogenase A	22	0.00656905
Protein ADP-ribosyltransferase	22	0.00656905
Acetolactate synthase large subunit IlvB1	22	0.00656905
Deoxyguanosinetriphosphate triphosphohydrolase	22	0.00656905
LOG family protein YvdD	22	0.00656905
putative sugar kinase YdjH	22	0.00656905
PTS system glucose-specific EIICBA component	22	0.00656905
N-acetyl-alpha-D-glucosaminyl L-malate synthase	22	0.00656905
HTH-type transcriptional regulator MalT	22	0.00656905
Sensor histidine kinase DcuS	22	0.00656905
putative glycine dehydrogenase (decarboxylating) subunit 2	22	0.00656905
Aspartate--tRNA(Asp) ligase	21	0.00627045
Free methionine-R-sulfoxide reductase	21	0.00627045
RNA-binding protein	21	0.00627045
Acetylornithine deacetylase	21	0.00627045
Beta-galactosidase large subunit	21	0.00627045
Efflux pump periplasmic linker BepF	21	0.00627045
Protein-arginine-phosphatase	21	0.00627045
Flagellar biosynthetic protein FliP	21	0.00627045
Ribose import binding protein RbsB	21	0.00627045
Arylsulfate sulfotransferase AssT	21	0.00627045
Glycerol-3-phosphate cytidylyltransferase	21	0.00627045
HTH-type transcriptional repressor MelR	21	0.00627045
Apolipoprotein N-acyltransferase	21	0.00627045
Bicarbonate transport ATP-binding protein CmpD	21	0.00627045
Alpha-D-glucose 1-phosphate phosphatase YihX	21	0.00627045
IS66 family transposase ISSwo2	21	0.00627045
H(+)/Cl(-) exchange transporter ClcA	21	0.00627045
V-type sodium ATPase subunit C	21	0.00627045
Hydrogenase maturation factor HypA	21	0.00627045
Phospho-2-dehydro-3-deoxyheptonate aldolase, Phe-sensitive	21	0.00627045
Ethanolamine ammonia-lyase heavy chain	21	0.00627045
Phosphomethylpyrimidine synthase	21	0.00627045
RutC family protein	21	0.00627045
Hydrogenase maturation factor HypB	21	0.00627045
putative ABC transporter permease protein	21	0.00627045
HTH-type transcriptional regulator ImmR	21	0.00627045
Carboxy-terminal processing protease CtpB	21	0.00627045
D-aminopeptidase	21	0.00627045
5-oxoprolinase subunit A	21	0.00627045
Urocanate reductase	21	0.00627045
Cysteine/Cysteine sulfinic acid decarboxylase	21	0.00627045
Glutamate-pyruvate aminotransferase AlaA	21	0.00627045
50S ribosomal protein L28	21	0.00627045
L-serine dehydratase 2	21	0.00627045
Signal peptidase I P	21	0.00627045
2-methylcitrate synthase 1	21	0.00627045
Dipeptide-binding protein DppE	21	0.00627045
Beta-monoglucosyldiacylglycerol synthase	21	0.00627045
Ribonuclease J	21	0.00627045
Nitrogen regulatory protein P-II	21	0.00627045
Guanine/hypoxanthine permease PbuO	21	0.00627045
putative HTH-type transcriptional regulator YybR	21	0.00627045
putative ABC transporter permease YknZ	21	0.00627045
Rhomboid protease GluP	21	0.00627045
Sec-independent protein translocase protein TatA	21	0.00627045
DNA helicase IV	21	0.00627045
putative MFS-type transporter YhjX	20	0.00597186
Putative type II secretion system protein F	20	0.00597186
Spermidine N(1)-acetyltransferase	20	0.00597186
Trehalose synthase/amylase TreS	20	0.00597186
Penicillin-binding protein 4	20	0.00597186
High-affinity proline transporter PutP	20	0.00597186
Multidrug resistance protein MdtB	20	0.00597186
Beta-glucuronidase	20	0.00597186
Chromosome-partitioning protein Spo0J	20	0.00597186
Mannitol-1-phosphate 5-dehydrogenase	20	0.00597186
1,4-dihydroxy-2-naphthoyl-CoA hydrolase	20	0.00597186
Efflux pump membrane transporter BepG	20	0.00597186
Formylaminopyrimidine-binding protein	20	0.00597186
Swarming motility protein SwrC	20	0.00597186
D-threonate 4-phosphate dehydrogenase	20	0.00597186
ATP-dependent 6-phosphofructokinase 2	20	0.00597186
ATP-dependent dethiobiotin synthetase BioD 1	20	0.00597186
ABC transporter permease YtrF	20	0.00597186
Ethanolamine ammonia-lyase light chain	20	0.00597186
putative protein YqeH	20	0.00597186
Glycerol-3-phosphate regulon repressor	20	0.00597186
Membrane-bound lytic murein transglycosylase C	20	0.00597186
Acryloyl-CoA reductase electron transfer subunit gamma	20	0.00597186
GTP-binding protein TypA/BipA	20	0.00597186
N-acetylgalactosamine permease IIC component 1	20	0.00597186
Carbon monoxide dehydrogenase 1	20	0.00597186
O-succinylhomoserine sulfhydrylase	20	0.00597186
Intermembrane phospholipid transport system permease protein MlaE	20	0.00597186
Soluble lytic murein transglycosylase	20	0.00597186
RNA polymerase sigma-54 factor	20	0.00597186
Putative membrane protein insertion efficiency factor	20	0.00597186
Aminodeoxyfutalosine nucleosidase	20	0.00597186
Primosomal protein DnaI	20	0.00597186
Putative glycoside/cation symporter YagG	20	0.00597186
Foldase protein PrsA 1	20	0.00597186
IS110 family transposase ISCsa4	20	0.00597186
Fructoselysine 6-kinase	20	0.00597186
Sialic acid TRAP transporter permease protein SiaT	20	0.00597186
Adenine permease AdeQ	20	0.00597186
6-carboxy-5,6,7,8-tetrahydropterin synthase	20	0.00597186
Sec translocon accessory complex subunit YajC	20	0.00597186
Replication initiation and membrane attachment protein	19	0.00567327
Xylose isomerase	19	0.00567327
Fructosamine deglycase FrlB	19	0.00567327
putative adenylyltransferase/sulfurtransferase MoeZ	19	0.00567327
Trehalose transport system permease protein SugB	19	0.00567327
Membrane lipoprotein TpN32	19	0.00567327
Magnesium-transporting ATPase, P-type 1	19	0.00567327
Lactate racemase	19	0.00567327
ATP-dependent RNA helicase RhlE	19	0.00567327
putative membrane protein EpsK	19	0.00567327
Alanine dehydrogenase	19	0.00567327
Pyruvate synthase subunit PorA	19	0.00567327
DNA polymerase I, thermostable	19	0.00567327
Glutathione-regulated potassium-efflux system protein KefB	19	0.00567327
Putative mannose-6-phosphate isomerase YvyI	19	0.00567327
Sporulation protein YdcC	19	0.00567327
IS110 family transposase ISBth13	19	0.00567327
Hydrogenase-4 component B	19	0.00567327
Putative metal chaperone YciC	19	0.00567327
Transcriptional regulatory protein TcrA	19	0.00567327
Metalloprotease MmpA	19	0.00567327
IS21 family transposase ISPpu7	19	0.00567327
Bifunctional enzyme IspD/IspF	19	0.00567327
putative tRNA-dihydrouridine synthase	19	0.00567327
3-deoxy-manno-octulosonate cytidylyltransferase	19	0.00567327
D-tagatose-1,6-bisphosphate aldolase subunit GatY	19	0.00567327
Glyoxylate/hydroxypyruvate reductase B	19	0.00567327
Energy-coupling factor transporter ATP-binding protein EcfA3	19	0.00567327
Rhamnulokinase	19	0.00567327
Tyrosine-protein kinase YwqD	19	0.00567327
N-acetylmuramoyl-L-alanine amidase LytC	19	0.00567327
dTDP-4-dehydro-2,6-dideoxy-D-glucose 3-dehydratase	19	0.00567327
Regulatory protein BlaR1	19	0.00567327
Zinc-transporting ATPase	19	0.00567327
Putative beta-xylosidase	19	0.00567327
CdaA regulatory protein CdaR	19	0.00567327
Putative O-antigen transporter	19	0.00567327
Cysteine desulfurase	19	0.00567327
Putative 4-diphosphocytidyl-2-C-methyl-D-erythritol kinase	19	0.00567327
Non-reducing end alpha-L-arabinofuranosidase BoGH43A	19	0.00567327
Colistin resistance protein EmrA	19	0.00567327
UDP-Gal:alpha-D-GlcNAc-diphosphoundecaprenol beta-1,3-galactosyltransferase	19	0.00567327
[Ribosomal protein S5]-alanine N-acetyltransferase	19	0.00567327
putative N-acetyltransferase YafP	19	0.00567327
Anti-sigma-I factor RsgI6	18	0.00537467
Agmatine deiminase	18	0.00537467
5-amino-6-(5-phospho-D-ribitylamino)uracil phosphatase YwtE	18	0.00537467
GalNAc-alpha-(1->4)-GalNAc-alpha-(1->3)-diNAcBac-PP-undecaprenol alpha-1,4-N-acetyl-D-galactosaminyltransferase	18	0.00537467
Exo-beta-D-glucosaminidase	18	0.00537467
Phosphate-import permease protein PhnE	18	0.00537467
Regulatory protein AsnC	18	0.00537467
D-aspartate ligase	18	0.00537467
Lipid II:glycine glycyltransferase	18	0.00537467
Motility protein B	18	0.00537467
L-serine dehydratase TdcG	18	0.00537467
ATP-dependent zinc metalloprotease FtsH 3	18	0.00537467
Nickel transport system permease protein NikB	18	0.00537467
Flagellar biosynthesis protein FlhF	18	0.00537467
D-alanine--D-alanine ligase B	18	0.00537467
HTH-type transcriptional regulator	18	0.00537467
Modification methylase DpnIIB	18	0.00537467
Putative anti-sigma factor antagonist BtrV	18	0.00537467
Aminoacyltransferase FemA	18	0.00537467
1-deoxyxylulose-5-phosphate synthase YajO	18	0.00537467
5-deoxy-D-ribulose 1-phosphate aldolase	18	0.00537467
Neutral endopeptidase	18	0.00537467
3-deoxy-D-manno-octulosonic acid transferase	18	0.00537467
Methylthioribose-1-phosphate isomerase	18	0.00537467
L-cystine import ATP-binding protein TcyN	18	0.00537467
UDP-3-O-acylglucosamine N-acyltransferase	18	0.00537467
Cysteine desulfurase NifS	18	0.00537467
ADP-L-glycero-D-manno-heptose-6-epimerase	18	0.00537467
Sec-independent protein translocase protein TatC	18	0.00537467
ABC transporter permease protein NatB	18	0.00537467
Aminopeptidase PepS	18	0.00537467
Ribulokinase	18	0.00537467
Pyruvate synthase subunit PorB	18	0.00537467
D-alanine aminotransferase	18	0.00537467
NADPH-Fe(3+) oxidoreductase subunit beta	18	0.00537467
putative oxidoreductase YjmC	18	0.00537467
Fatty acid metabolism regulator protein	18	0.00537467
Citrate synthase 2	18	0.00537467
Peptidyl-lysine N-acetyltransferase YiaC	18	0.00537467
Carboxy-S-adenosyl-L-methionine synthase	18	0.00537467
8-amino-7-oxononanoate synthase	18	0.00537467
Ribonuclease J2	18	0.00537467
Flagellar M-ring protein	18	0.00537467
Lipoteichoic acid synthase 1	18	0.00537467
Chromosome partitioning protein ParA	18	0.00537467
sn-glycerol-3-phosphate-binding periplasmic protein UgpB	18	0.00537467
DNA-directed RNA polymerase subunit delta	18	0.00537467
putative inner membrane transporter YicL	18	0.00537467
Septation ring formation regulator EzrA	18	0.00537467
Methyl-accepting chemotaxis protein 4	18	0.00537467
Shikimate kinase 2	17	0.00507608
CRISPR pre-crRNA endoribonuclease Cas5d	17	0.00507608
GTP cyclohydrolase 1 type 2	17	0.00507608
1D-myo-inositol 2-acetamido-2-deoxy-alpha-D-glucopyranoside deacetylase	17	0.00507608
Xaa-Pro aminopeptidase	17	0.00507608
Sodium/glutamate symporter	17	0.00507608
Molybdenum transport system permease protein ModB	17	0.00507608
ABC transporter glutamine-binding protein GlnH	17	0.00507608
Pyrimidine-specific ribonucleoside hydrolase RihA	17	0.00507608
Cobalt transport protein CbiM	17	0.00507608
Glutamate--cysteine ligase EgtA	17	0.00507608
ECF RNA polymerase sigma factor SigL	17	0.00507608
Maltose O-acetyltransferase	17	0.00507608
Fatty acid ABC transporter ATP-binding/permease protein	17	0.00507608
Exopolyphosphatase 2	17	0.00507608
3D-(3,5/4)-trihydroxycyclohexane-1,2-dione hydrolase	17	0.00507608
Fructose import ATP-binding protein FruK	17	0.00507608
RNA polymerase sigma factor SigF	17	0.00507608
Extracellular exo-alpha-(1->5)-L-arabinofuranosidase	17	0.00507608
Methionine aminopeptidase 1, mitochondrial	17	0.00507608
Polyphosphate:AMP phosphotransferase	17	0.00507608
Para-nitrobenzyl esterase	17	0.00507608
Thiamine kinase	17	0.00507608
Phenyllactate dehydrogenase	17	0.00507608
Protein YghO	17	0.00507608
Enoyl-[acyl-carrier-protein] reductase [NADH] FabI	17	0.00507608
NADP-dependent 3-hydroxy acid dehydrogenase YdfG	17	0.00507608
Pyruvate synthase subunit PorD	17	0.00507608
L-glutamyl-[BtrI acyl-carrier protein] decarboxylase	17	0.00507608
Tyrosine-protein kinase CpsD	17	0.00507608
Neopullulanase 2	17	0.00507608
Hydrogen peroxide-inducible genes activator	17	0.00507608
Exopolyphosphatase	17	0.00507608
putative metallo-hydrolase	17	0.00507608
Elongation factor P--(R)-beta-lysine ligase	17	0.00507608
putative protein YlbL	17	0.00507608
Putative D-alanyl-D-alanine carboxypeptidase	17	0.00507608
Outer membrane protein A	16	0.00477749
Cobalt-precorrin-6A reductase	16	0.00477749
Oxalate-binding protein	16	0.00477749
Cobalamin biosynthesis bifunctional protein CbiET	16	0.00477749
Serine/threonine-protein kinase CtkA	16	0.00477749
putative protein YbbA	16	0.00477749
putative riboflavin import permease protein RfuC	16	0.00477749
dTDP-4-amino-4,6-dideoxy-D-glucose transaminase	16	0.00477749
Phosphate-import ATP-binding protein PhnC	16	0.00477749
RecBCD enzyme subunit RecD	16	0.00477749
Peptide transporter CstA	16	0.00477749
Nicotinate phosphoribosyltransferase	16	0.00477749
Isopentenyl-diphosphate delta-isomerase	16	0.00477749
Biotin transporter BioY2	16	0.00477749
Maltose 6'-phosphate phosphatase	16	0.00477749
D-hydantoinase	16	0.00477749
HTH-type transcriptional regulator AdhR	16	0.00477749
GDP-6-deoxy-D-mannose reductase	16	0.00477749
Pectinesterase A	16	0.00477749
L-Ala-D/L-Glu epimerase	16	0.00477749
Ethanolamine utilization protein EutL	16	0.00477749
PTS system N-acetylglucosamine-specific EIICBA component	16	0.00477749
ISNCY family transposase IS1202	16	0.00477749
ABC transporter periplasmic-binding protein YtfQ	16	0.00477749
Beta-glucosidase A	16	0.00477749
Protein VirD4	16	0.00477749
Molybdate-binding protein ModA	16	0.00477749
Diflavin flavoprotein A 1	16	0.00477749
O-antigen biosynthesis glycosyltransferase WbnK	16	0.00477749
Methyl-accepting chemotaxis protein McpB	16	0.00477749
Putative mycofactocin radical SAM maturase MftC	16	0.00477749
N-acetylmuramic acid/N-acetylglucosamine kinase	16	0.00477749
Proton-translocating ferredoxin:NAD(+) oxidoreductase complex subunit D	16	0.00477749
Aminopyrimidine aminohydrolase	16	0.00477749
UDP-2,3-diacylglucosamine pyrophosphatase LpxI	16	0.00477749
Efflux pump membrane transporter BepE	16	0.00477749
Transmembrane protein EpsG	16	0.00477749
IS30 family transposase ISCth2	16	0.00477749
Dipeptide transport system permease protein DppC	16	0.00477749
Competence transcription factor	16	0.00477749
Ribosomal RNA small subunit methyltransferase C	16	0.00477749
Methionine aminotransferase	16	0.00477749
Methionine-binding lipoprotein MetQ	16	0.00477749
Lipoprotein LipO	16	0.00477749
putative peptidase	16	0.00477749
Thymidylate synthase	16	0.00477749
Aspartyl/glutamyl-tRNA(Asn/Gln) amidotransferase subunit C	16	0.00477749
D-arabitol-phosphate dehydrogenase	16	0.00477749
Iron hydrogenase 1	16	0.00477749
Serine/threonine exchanger SteT	16	0.00477749
Ribosome-associated protein L7Ae-like protein	16	0.00477749
malonic semialdehyde reductase RutE	16	0.00477749
Chloramphenicol acetyltransferase 2	16	0.00477749
Dihydroneopterin aldolase	15	0.0044789
Pyrimidine 5'-nucleotidase YjjG	15	0.0044789
Methylmalonyl-CoA carboxyltransferase 12S subunit	15	0.0044789
Long-chain-alcohol dehydrogenase 1	15	0.0044789
2-hydroxy-3-oxopropionate reductase	15	0.0044789
Stage IV sporulation protein FB	15	0.0044789
IS30 family transposase ISSmi1	15	0.0044789
[truncated: 3,258 more rows]

## Sheet: TableS5
MAG	classification	day	mean_CON	mean_RMT	mean_RFT	sd_CON	sd_RMT	sd_RFT	median_CON	median_RMT	median_RFT	P_kruskal
F39_15.6	d__Bacteria;p__Firmicutes_A;c__Clostridia;o__Lachnospirales;f__Lachnospiraceae;g__CAG-317;s__CAG-317 sp900543415	15-35	48.1033	63.5944	62.5683	47.3357	75.1481	30.5935	41.55	30.95	66.055	0.243726
F39_15.6	d__Bacteria;p__Firmicutes_A;c__Clostridia;o__Lachnospirales;f__Lachnospiraceae;g__CAG-317;s__CAG-317 sp900543415	15-35	46.5874	47.4953	50.9592	18.5746	22.3893	24.1579	41.84	47.275	42.845	0.838231
F39_35.3	d__Bacteria;p__Firmicutes_A;c__Clostridia;o__Oscillospirales;f__Ruminococcaceae;g__UBA3818;s__UBA3818 sp900557155	15-35	50.5457	56.8191	57.7759	32.3982	28.0777	30.4982	49.39	52.07	55.74	0.552791
F39_35.37	d__Bacteria;p__Firmicutes_A;c__Clostridia;o__Lachnospirales;f__Lachnospiraceae;g__Roseburia;s__	15-35	79.5756	74.32	81.1225	46.9854	24.6894	27.961	76.53	63.65	75.75	0.809607
F39_35.45	d__Bacteria;p__Bacteroidota;c__Bacteroidia;o__Bacteroidales;f__Bacteroidaceae;g__Prevotella;s__Prevotella sp015074785	15-35	49.9597	38.9479	34.6525	40.4695	27.6741	22.2415	38.18	27.48	27.9	0.012841
F39_35.45	d__Bacteria;p__Bacteroidota;c__Bacteroidia;o__Bacteroidales;f__Bacteroidaceae;g__Prevotella;s__Prevotella sp015074785	15-35	73.9417	60.0552	64.2161	45.547	40.4507	43.7031	62.57	52.65	52.26	0.0544082
F39_56.54	d__Bacteria;p__Firmicutes_A;c__Clostridia;o__Christensenellales;f__Borkfalkiaceae;g__Scatosoma;s__	15-35	19.4175	52.12	30.6262	10.1587	82.3886	20.5481	17.9	7.61	24.07	0.560061
F39_56.86	d__Bacteria;p__Proteobacteria;c__Gammaproteobacteria;o__Enterobacterales;f__Succinivibrionaceae;g__Succinivibrio;s__Succinivibrio sp000431835	15-35	44.3141	30.0172	27.2652	35.2659	14.5826	21.1051	40.75	26.87	22.24	0.0928749
F41_35.29	d__Bacteria;p__Cyanobacteria;c__Vampirovibrionia;o__Gastranaerophilales;f__Gastranaerophilaceae;g__Stercorousia;s__	15-35	134.972	33.4353	45.5518	315.009	17.5984	21.8732	15.01	32.43	40.55	0.175748
F41_35.76	d__Bacteria;p__Firmicutes_A;c__Clostridia;o__Oscillospirales;f__Ruminococcaceae;g__Negativibacillus;s__Negativibacillus massiliensis	15-35	61.7273	83.1496	69.3046	23.3375	54.1664	44.5012	71.04	65.29	55.88	0.474841
F41_35.76	d__Bacteria;p__Firmicutes_A;c__Clostridia;o__Oscillospirales;f__Ruminococcaceae;g__Negativibacillus;s__Negativibacillus massiliensis	15-35	81.8818	57.825	81.1388	44.1397	41.3377	34.2833	77.58	44.315	70.165	0.0743634
F44_15.11	d__Bacteria;p__Firmicutes;c__Bacilli;o__Erysipelotrichales;f__Coprobacillaceae;g__Sharpea;s__Sharpea azabuensis	15-35	9.73667	34.54	27.2717	3.49038		13.1918	10.285	34.54	22.405	0.00435894
F44_15.6	d__Bacteria;p__Bacteroidota;c__Bacteroidia;o__Bacteroidales;f__Bacteroidaceae;g__Prevotella;s__Prevotella sp900552675	15-35	72.7803	49.7507	46.654	143.904	35.4064	34.4374	31.72	39.205	41.69	0.781244
F44_15.6	d__Bacteria;p__Bacteroidota;c__Bacteroidia;o__Bacteroidales;f__Bacteroidaceae;g__Prevotella;s__Prevotella sp900552675	15-35	62.439	60.9652	64.1845	50.9984	46.2983	43.3581	47.56	48.465	56.84	0.496783
F44_35.20	d__Bacteria;p__Firmicutes_A;c__Clostridia;o__Oscillospirales;f__Oscillospiraceae;g__Faecousia;s__	15-35	93.7927	157.505	69.88	53.8548	146.901	41.639	86.16	157.505	57.64	0.268596
F44_56.10	d__Bacteria;p__Desulfobacterota_I;c__Desulfovibrionia;o__Desulfovibrionales;f__Desulfovibrionaceae;g__Mailhella;s__	15-35	60.7685	57.3569	55.1987	36.2856	34.2943	35.9968	51.495	47.285	44.685	0.676799
F44_56.36	d__Bacteria;p__Bacteroidota;c__Bacteroidia;o__Bacteroidales;f__Bacteroidaceae;g__Prevotella;s__Prevotella sp900543585	15-35	49.489	38.4538	79.8197	51.6735	29.3852	55.2057	35.12	27.08	68.195	2.43e-05
F44_56.36	d__Bacteria;p__Bacteroidota;c__Bacteroidia;o__Bacteroidales;f__Bacteroidaceae;g__Prevotella;s__Prevotella sp900543585	15-35	60.9003	53.118	67.4477	44.7762	38.7643	41.9258	49.02	40.56	56.605	0.0968945
F47_15.3	d__Bacteria;p__Firmicutes_A;c__Clostridia;o__Oscillospirales;f__Ruminococcaceae;g__Faecalibacterium;s__Faecalibacterium prausnitzii_C	15-35	59.1583	84.7937	64.1698	39.2848	48.4321	55.9653	50.605	80.81	54.47	2.64e-05
F47_15.3	d__Bacteria;p__Firmicutes_A;c__Clostridia;o__Oscillospirales;f__Ruminococcaceae;g__Faecalibacterium;s__Faecalibacterium prausnitzii_C	15-35	62.5221	71.6965	74.4059	32.1778	36.0918	48.8333	52.57	68.78	62.2	0.0297153
F47_35.13	d__Bacteria;p__Firmicutes;c__Bacilli;o__RF39;f__UBA660;g__;s__	15-35	34.3841	56.6697	53.5078	28.0512	98.2725	40.0301	27.11	31.82	40.52	0.0555691
F47_35.22	d__Bacteria;p__Firmicutes_A;c__Clostridia;o__Oscillospirales;f__Ruminococcaceae;g__Fournierella;s__Fournierella massiliensis	15-35	71.1008	64.0646	73.9504	42.4329	47.8028	132.376	67.1	46.485	41.595	0.214399
F47_35.22	d__Bacteria;p__Firmicutes_A;c__Clostridia;o__Oscillospirales;f__Ruminococcaceae;g__Fournierella;s__Fournierella massiliensis	15-35	77.039	65.4565	64.7286	40.8999	39.9759	32.8407	67.61	55.47	62.99	0.157109
F47_35.25	d__Bacteria;p__Bacteroidota;c__Bacteroidia;o__Bacteroidales;f__Bacteroidaceae;g__Bacteroides;s__Bacteroides fluxus	15-35	77.8339	82.2117	81.2553	50.952	47.8221	57.4491	72.68	72.43	67.89	0.666552
F47_35.25	d__Bacteria;p__Bacteroidota;c__Bacteroidia;o__Bacteroidales;f__Bacteroidaceae;g__Bacteroides;s__Bacteroides fluxus	15-35	78.1452	74.1108	61.2184	47.6291	48.5088	41.1425	66.52	64.13	51.01	0.00121749
F47_35.52	d__Bacteria;p__Firmicutes_A;c__Clostridia;o__Oscillospirales;f__;g__;s__	15-35	56.2639	57.8304	62.5346	34.2507	44.6171	29.556	49.45	52.785	59.405	0.0751518
F47_35.52	d__Bacteria;p__Firmicutes_A;c__Clostridia;o__Oscillospirales;f__;g__;s__	15-35	66.2121	65.8184	63.1422	31.9573	37.1203	37.6682	59.765	56.635	57.35	0.405521
F47_35.54	d__Bacteria;p__Bacteroidota;c__Bacteroidia;o__Bacteroidales;f__Marinifilaceae;g__Odoribacter;s__Odoribacter sp905193145	15-35	34.254	72.8492	67.7289	34.8152	43.8575	50.3736	24.69	63.89	60.26	0.204271
F47_35.54	d__Bacteria;p__Bacteroidota;c__Bacteroidia;o__Bacteroidales;f__Marinifilaceae;g__Odoribacter;s__Odoribacter sp905193145	15-35	35.0653	60.9558	53.3034	44.8865	51.5814	62.0639	18.3	46.9	37.625	1.09e-07
F47_56.12	d__Bacteria;p__Cyanobacteria;c__Vampirovibrionia;o__Gastranaerophilales;f__Gastranaerophilaceae;g__Stercorousia;s__	15-35	46.3944	63.3967	52.8662	36.0056	42.352	44.5587	42.75	59.86	41.36	0.319005
F47_56.20	d__Bacteria;p__Firmicutes_A;c__Clostridia;o__Lachnospirales;f__Anaerotignaceae;g__Anaerotignum;s__	15-35	71.2212	48.81	51.635	46.6374	26.6664	22.5868	62.16	47.33	53.415	0.154278
F48_15.15	d__Bacteria;p__Bacteroidota;c__Bacteroidia;o__Bacteroidales;f__Bacteroidaceae;g__Bacteroides;s__Bacteroides thetaiotaomicron	15-35	63.3009	34.0376	75.3412	54.164	34.9765	53.6156	46.18	18.9	54.45	0.000154327
F48_15.15	d__Bacteria;p__Bacteroidota;c__Bacteroidia;o__Bacteroidales;f__Bacteroidaceae;g__Bacteroides;s__Bacteroides thetaiotaomicron	15-35	22.9	87.0225	38.1255	25.074	221.858	26.721	22.9	22.31	36.43	0.780053
F48_35.35	d__Bacteria;p__Firmicutes_A;c__Clostridia;o__Oscillospirales;f__Oscillospiraceae;g__Lawsonibacter;s__Lawsonibacter sp000177015	15-35	61.4303	62.5426	49.2009	26.9845	27.0416	14.6806	55.2	52.05	48.64	0.00183114
F48_35.35	d__Bacteria;p__Firmicutes_A;c__Clostridia;o__Oscillospirales;f__Oscillospiraceae;g__Lawsonibacter;s__Lawsonibacter sp000177015	15-35	52.3847	63.2814	55.7739	13.2952	24.023	26.7688	52.46	56.99	52.49	2.42e-05
F48_35.52	d__Bacteria;p__Firmicutes_A;c__Clostridia;o__Oscillospirales;f__Oscillospiraceae;g__CAG-83;s__CAG-83 sp003487665	15-35	42.97	49.7833	45.425	3.49311	31.2827	23.0729	42.97	54.32	45.425	0.914584
F48_56.100	d__Bacteria;p__Firmicutes_A;c__Clostridia;o__Lachnospirales;f__Lachnospiraceae;g__Agathobacter;s__	15-35	43.6067	49.0354	44.9643	49.4291	61.1637	44.7634	30.7	24.55	30.51	0.272111
F48_56.100	d__Bacteria;p__Firmicutes_A;c__Clostridia;o__Lachnospirales;f__Lachnospiraceae;g__Agathobacter;s__	15-35	70.0563	57.7385	73.7455	90.8501	42.7329	58.575	43.82	45.29	46.09	0.187406
F48_56.101	d__Bacteria;p__Firmicutes_A;c__Clostridia;o__Lachnospirales;f__Lachnospiraceae;g__HGM12587;s__	15-35	24.6952	52.7533	71.422	18.9135	110.806	49.5471	18.24	37.24	59.09	9.47e-05
F48_56.101	d__Bacteria;p__Firmicutes_A;c__Clostridia;o__Lachnospirales;f__Lachnospiraceae;g__HGM12587;s__	15-35	58.5143	73.9638	70.92	54.7662	54.7869	42.0724	40.525	56.23	59.025	0.0784659
F48_56.24	d__Bacteria;p__Firmicutes;c__Bacilli;o__RFN20;f__CAG-449;g__CAG-449;s__	15-35	75.825	18.5484	80.1389	57.9186	12.7376	201.555	88.68	21.07	21.125	0.0586728
F48_56.24	d__Bacteria;p__Firmicutes;c__Bacilli;o__RFN20;f__CAG-449;g__CAG-449;s__	15-35	69.1146	31.672	26.2853	55.8761	20.4222	27.0013	74.89	33.69	21.91	0.104056
F48_56.46	d__Bacteria;p__Bacteroidota;c__Bacteroidia;o__Bacteroidales;f__Bacteroidaceae;g__Prevotella;s__Prevotella pectinovora	15-35	61.6957	54.506	43.0194	51.0961	48.9364	39.7304	43.86	39.775	29.025	0.370089
F48_56.46	d__Bacteria;p__Bacteroidota;c__Bacteroidia;o__Bacteroidales;f__Bacteroidaceae;g__Prevotella;s__Prevotella pectinovora	15-35	56.6179	76.716	59.1079	39.9638	62.125	39.904	48.575	61.5	46.64	0.0445342
F48_56.49	d__Bacteria;p__Firmicutes_A;c__Clostridia;o__Lachnospirales;f__Lachnospiraceae;g__Blautia_A;s__	15-35	73.2933	59.7777	101.156	63.5093	30.2165	191.393	46.2	49.77	62.345	0.801014
F48_56.98	d__Bacteria;p__Cyanobacteria;c__Vampirovibrionia;o__Gastranaerophilales;f__RUG14156;g__RUG14156;s__	15-35	36.295	23.9	48.0954	26.3905	10.3847	40.2653	37.61	21.865	34.24	0.269728
F49_15.15	d__Bacteria;p__Bacteroidota;c__Bacteroidia;o__Bacteroidales;f__Bacteroidaceae;g__Bacteroides;s__Bacteroides stercoris	15-35	83.9511	72.4056	49.0994	45.358	32.2614	28.0671	75.34	68.27	41.25	0.0585186
F49_15.15	d__Bacteria;p__Bacteroidota;c__Bacteroidia;o__Bacteroidales;f__Bacteroidaceae;g__Bacteroides;s__Bacteroides stercoris	15-35	10.6317	13.6114	38.8758	14.9201	9.07044	41.4779	5.695	13.02	24.01	0.00693272
F49_15.19	d__Bacteria;p__Firmicutes_A;c__Clostridia;o__Oscillospirales;f__Oscillospiraceae;g__Pseudoflavonifractor;s__Pseudoflavonifractor capillosus	15-35	46.1359	65.3043	36.9103	13.9806	29.5225	18.66	45.745	61.85	35.205	9.22e-05
F49_15.19	d__Bacteria;p__Firmicutes_A;c__Clostridia;o__Oscillospirales;f__Oscillospiraceae;g__Pseudoflavonifractor;s__Pseudoflavonifractor capillosus	15-35	47.1109	40.41	25.4567	18.6188	13.502	2.9198	44.545	35.285	24.87	0.00211417
F49_15.7	d__Bacteria;p__Bacteroidota;c__Bacteroidia;o__Bacteroidales;f__Rikenellaceae;g__Alistipes;s__Alistipes onderdonkii	15-35	43.7372	39.6167	50.6	24.1189	18.7831	24.3153	33.86	38.82	59.905	0.806467
F49_35.33	d__Bacteria;p__Firmicutes_A;c__Clostridia;o__Oscillospirales;f__Ruminococcaceae;g__UBA1394;s__	15-35	55.33	86.705	89.506		70.0658	48.8453	55.33	69.955	73.5	0.808849
F49_35.57	d__Bacteria;p__Firmicutes_A;c__Clostridia;o__Lachnospirales;f__Lachnospiraceae;g__Acetatifactor;s__	15-35	33.3	118.635	73.095		58.8949	21.1716	33.3	118.635	68.045	0.147916
F49_56.43	d__Bacteria;p__Bacteroidota;c__Bacteroidia;o__Bacteroidales;f__Bacteroidaceae;g__Prevotella;s__Prevotella sp900544495	15-35	37.402	27.4543	22.92	19.5791	33.9859	23.5285	30.81	10.68	13.52	0.1992
F49_56.43	d__Bacteria;p__Bacteroidota;c__Bacteroidia;o__Bacteroidales;f__Bacteroidaceae;g__Prevotella;s__Prevotella sp900544495	15-35	63.5893	51.6232	74.0142	51.0419	36.8975	66.5302	51.19	39.615	54.69	0.279207
F52_15.17	d__Bacteria;p__Firmicutes_A;c__Clostridia;o__Lachnospirales;f__Lachnospiraceae;g__Copromonas;s__Copromonas sp900066535	15-35	75.345	55.13	49.322	53.3293	38.4116	46.8264	79.245	50.285	25.78	0.349755
F52_15.17	d__Bacteria;p__Firmicutes_A;c__Clostridia;o__Lachnospirales;f__Lachnospiraceae;g__Copromonas;s__Copromonas sp900066535	15-35	51.9915	149.053	44.3563	31.3163	273.104	27.3999	45.62	54.755	50.75	0.623839
F52_56.55	d__Bacteria;p__Bacteroidota;c__Bacteroidia;o__Bacteroidales;f__UBA932;g__Cryptobacteroides;s__Cryptobacteroides sp900316045	15-35	33.5417	48.625	54.9673	35.2493	26.1513	32.1593	23.905	43.84	39.14	0.0414184
F52_56.55	d__Bacteria;p__Bacteroidota;c__Bacteroidia;o__Bacteroidales;f__UBA932;g__Cryptobacteroides;s__Cryptobacteroides sp900316045	15-35	34.6523	46.9993	50.7844	24.1496	30.3079	34.5055	26.3	35.39	39.095	0.113205
F53_15.10	d__Bacteria;p__Actinobacteriota;c__Coriobacteriia;o__Coriobacteriales;f__Coriobacteriaceae;g__Collinsella;s__	15-35	76.0923	115.629	80.1931	38.7395	138.821	38.5362	72.86	96.215	74.54	0.119675
F53_15.10	d__Bacteria;p__Actinobacteriota;c__Coriobacteriia;o__Coriobacteriales;f__Coriobacteriaceae;g__Collinsella;s__	15-35	63.1365	61.0352	69.5322	33.4717	30.4618	34.9477	57.935	55.6	66.07	0.301194
F53_35.39	d__Bacteria;p__Bacteroidota;c__Bacteroidia;o__Bacteroidales;f__Tannerellaceae;g__Parabacteroides;s__Parabacteroides distasonis	15-35	40.8841	36.5488	43.035	39.5477	12.4671	33.1632	33.48	36.88	42.33	0.052478
F53_35.39	d__Bacteria;p__Bacteroidota;c__Bacteroidia;o__Bacteroidales;f__Tannerellaceae;g__Parabacteroides;s__Parabacteroides distasonis	15-35	47.3206	42.7851	44.9743	28.3474	19.338	47.9944	42.11	42.17	33.54	0.175813
F53_35.40	d__Bacteria;p__Firmicutes;c__Bacilli;o__RF39;f__UBA660;g__Ventrenecus;s__Ventrenecus sp905205665	15-35	45.655	57.918	37.8525	19.3774	40.4468	27.482	52.81	41.91	32.55	0.314237
F53_35.40	d__Bacteria;p__Firmicutes;c__Bacilli;o__RF39;f__UBA660;g__Ventrenecus;s__Ventrenecus sp905205665	15-35	65.3508	57.4162	36.3438	33.6108	32.2688	16.782	65.055	52.5	33.53	0.00857209
F53_35.41	d__Bacteria;p__Firmicutes_A;c__Clostridia;o__Oscillospirales;f__Ruminococcaceae;g__Ruthenibacterium;s__Ruthenibacterium lactatiformans	15-35	50.8125	41.3325	43.53	12.8384	17.5491	23.9532	50.805	47.905	31.8	0.51162
F53_35.44	d__Bacteria;p__Firmicutes_A;c__Clostridia;o__Lachnospirales;f__Lachnospiraceae;g__Oliverpabstia;s__Oliverpabstia sp002361775	15-35	62.375	67.9262	75.37	20.6424	34.8557	18.7306	61.44	56.84	73.34	0.5886
F53_56.29	d__Bacteria;p__Bacteroidota;c__Bacteroidia;o__Bacteroidales;f__UBA932;g__Cryptobacteroides;s__Cryptobacteroides sp000432655	15-35	25.8809	7.0375	24.675	18.961	5.07655	18.2323	24.28	6.43	20.26	0.0115984
F53_56.76	d__Bacteria;p__Bacteroidota;c__Bacteroidia;o__Bacteroidales;f__Bacteroidaceae;g__UBA6382;s__UBA6382 sp900557555	15-35	29.5272	35.1607	43.7206	29.6841	26.2384	43.0175	23.6	23.9	34.74	0.212309
F53_56.76	d__Bacteria;p__Bacteroidota;c__Bacteroidia;o__Bacteroidales;f__Bacteroidaceae;g__UBA6382;s__UBA6382 sp900557555	15-35	29.7147	36.6154	52.3341	17.157	23.627	31.1404	25.68	31.66	43.98	0.00915813
F55_56.48	d__Bacteria;p__Bacteroidota;c__Bacteroidia;o__Bacteroidales;f__UBA932;g__Cryptobacteroides;s__Cryptobacteroides sp000434935	15-35	65.3029	79.907	49.2311	39.6005	156.632	50.1829	42.28	39.83	28.76	0.0364098
F55_56.48	d__Bacteria;p__Bacteroidota;c__Bacteroidia;o__Bacteroidales;f__UBA932;g__Cryptobacteroides;s__Cryptobacteroides sp000434935	15-35	56.4887	42.2932	67.9263	36.8346	34.2074	38.7933	52.5	35.14	61.11	5.35e-07
[truncated: 470 more rows]

## Sheet: TableS6
gene_id	locus_tag	ftype	length_bp	gene	EC_number	COG	product	P_Kruskal
[truncated: 201 more rows]

[truncated: 7 more sheets: TableS7, TableS8, TableS9, TableS10, Table S11, Table S12, Table S13]
